# Supplementary material for: A meta-analysis revealed insights into the sources, conservation and impact of microRNA 5′-isoforms in four model species
Source: Nucleic Acids Res. 2013 Oct 30;42(3):1427–41. doi: 10.1093/nar/gkt967 (PMC3919606; doi:10.1093/nar/gkt967)
Supplement: Supplementary Data [file supp_gkt967_nar-00611-y-2013-File009.xlsx]

## Sheet: S1
Supplementary table 1. A list of 317 sequencing datasets of small RNAs and of microarray used in the current study.
A. small RNA-seq datasets
tissues or cell lines	species	References	GEO access number/ url links	libraries	platform
Psoriasis involved, uninvolved and normal skins	Homo sapiens	Joyce, C.E. et al. Deep sequencing of small RNAs from human skin reveals major alterations in the psoriasis miRNAome. Human Mol Genetics, 4025-4040 (2011)	GSM768941-GSM768964	67	Illumina
hESC	Homo sapiens	Morin, R.D. Application of massively parallel sequencing to microRNA profiling and discovery in human embryonic stem cells. Genome Research, 958,2008	ftp://ftp03.bcgsc.ca/public/hESC_miRNA/ (H9_day0; H9_day15)	4	Illumina
Brain	Homo sapiens	Shin, C. et al. Expanding the microRNA targeting code: functional sites with centered pairing. Mol Cell, 789-802, 2010	GSM548638;GSM548639	2	Illumina
Ovary, testes, brain, newborn, embryonic	Mus musculus	Chiang, H.R. et al. Mammalian microRNAs: experimental evaluation of novel and previously annotated genes. 992-1009, Genes Dev, 2010	GSE20384	37	Illumina
mESC	Mus musculus	Babiarz, J.E. et al. Mouse ES cells express endogenous shRNAs, siRNAs, and other Microprocessor-independent, Dicer-dependent small RNAs. Genes Dev, 22(20):2773-85, 2008	GSM314552	1	Illumina
Neutrophil cells, dendritic cells, skin	Mus musculus	Yamane A, Resch W, Kuo N, Kuchen S et al. Deep-sequencing identification of the genomic targets of the cytidine deaminase AID and its cofactor RPA in B lymphocytes. Nat Immunol 2011 Jan;12(1):62-9.	GSM539851-GSM539853;GSM539874	4	Illumina
Ovary	Drosophila melanogaster	Lau N.C. et al. Abundant primary piRNAs, endo-siRNAs, and microRNAs in a Drosophila ovary cell line. Genome Res, 19(10):1776-85, 2009	GSE15378	4	Illumina
Head	Drosophila melanogaster	modENCODE project	GSM322533; GSM322543	2	Illumina
S2 cells	Drosophila melanogaster	modENCODE project	GSM371638	1	Illumina
Whole body	Caenorhabditis elegans	de Lencastre A et al. MicroRNAs both promote and antagonize longevity in C. elegans. Curr Biol, 20(24):2159-68, 2010	GSE24510	4	454 GS
Embryo	Caenorhabditis elegans	Stoeckius M et al. Large-scale sorting of C. elegans embryos reveals the dynamics of small RNA expression. Nat Methods, 6(10):745-51, 2009	GSE17153	6	Illumina
B. microarray datasets
Psoriasis involved, uninvolved and normal skins	Homo sapiens	Nair RP, Duffin KC, Helms C, Ding J et al. Genome-wide scan reveals association of psoriasis with IL-23 and NF-kappaB pathways. Nat Genet 2009 Feb;41(2):199-204.	GSE13355	180	Affymetrix
Neutrophils cultured from wild-type and miR-223 knockout	Mus musculus	Guo H, Ingolia NT, Weissman JS, Bartel DP. Mammalian microRNAs predominantly act to decrease target mRNA levels. Nature 2010 Aug 12;466(7308):835-40.	GSM546997, GSM546998	2	Affymetrix
Dendritic cells from wild-type and miR-142 knockout	Mus musculus	Mildner A, Chapnik E, Manor O, Yona S et al. Mononuclear phagocyte miRNome analysis identifies miR-142 as critical regulator of murine dendritic cell homeostasis. Blood 2013 Feb 7;121(6):1016-27.	GSE42325	4	Affymetrix

## Sheet: S2
Supplementary Table 2. Human miRNA hairpins yielding 5'-isomiRs either from 5p or 3p arm. The number of reads (#. Reads) indicates the abundance of 5'-isomiRs from each sequencing data. Arm abundance represents the ratio of the read counts of 5’-isomiRs to the total reads mapped to one arm. The column of 5'-isomiR* indicates whether the arm produces 5'-isomiR* or not (See definition of 5'-isomiR*…
		skin			brain			hESC
ID	arm	#. Reads	arm abundance	5'-isomiR*	#. Reads	arm abundance	5'-isomiR*	#. Reads	arm abundance	5'-isomiR*
hsa-let-7a(-1/-2/-3)	3p	1866	14.07	Y	29	28.16	Y
hsa-let-7a(-1/-2/-3)	5p	269329	0.82	N	12134	1.43	N	95	0.36	N
hsa-let-7b	3p	348	2.72	Y	4	4.65	Y
hsa-let-7b	5p	56154	0.54	N	6519	1.12	N	1	0.14	N
hsa-let-7c	3p	165	5.72	Y
hsa-let-7c	5p	89376	1.51	N	3952	1.7	N	5	0.19	N
hsa-let-7d	3p	2238	9.16	Y	45	6.81	Y
hsa-let-7d	5p	2923	0.66	N	691	1.62	N	3	1.91	N
hsa-let-7e	3p	131	7.95	Y	29	17.79	Y
hsa-let-7e	5p	3095	0.59	N	717	1.51	N	17	0.48	N
hsa-let-7f-2	3p	18	11.61	Y	3	37.5	Y
hsa-let-7f(-1/-2)	5p	146869	0.6	N	11914	1.54	N	54	0.86	N
hsa-let-7f(-1/-2)	3p	113	5.46	Y	58	38.93	Y
hsa-let-7g	5p	51204	1.21	N	2314	1.82	N	9	1.11	N
hsa-let-7i	3p	198	1.55	Y	1	0.51	Y
hsa-let-7i	5p	6567	0.96	N	787	2.05	N	3	0.59	N
hsa-mir-100	3p	12	2.17	Y	8	24.24	Y
hsa-mir-100	5p	13132	0.75	N	877	1.45	N	1	0.63	N
hsa-mir-101(-1/-2)	3p	662855	27.33	N	7289	65.81	N	6355	37.94	N
hsa-mir-101(-1/-2)	5p	1715	23.16	Y	110	53.14	Y
hsa-mir-103a(-1/-2)	3p	31645	1.12	N	3043	3.06	N	2686	0.81	N
hsa-mir-103a(-1/-2)	5p	11	9.32	Y	7	70	Y
hsa-mir-105(-1/-2)	5p	28	41.79	N	42	40.38	N	10	22.22	N
hsa-mir-106a	3p	19	32.2	Y	4	19.05	Y	32	47.06	Y
hsa-mir-106a	5p	6069	41.31	N	98	60.12	N	166	8.85	N
hsa-mir-106b	3p	9310	39.89	Y	31	11.52	Y	58	7.73	Y
hsa-mir-106b	5p	2027	0.63	N	72	1.05	N	38	0.84	N
hsa-mir-107	3p	366	1.11	N	1183	2.69	N	474	0.67	N
hsa-mir-107	5p	1	1.45	Y
hsa-mir-10a	3p	808	15.04	Y				6	42.86	Y
hsa-mir-10a	5p	661921	21.8	N	25	24.27	N	281	3.78	N
hsa-mir-10b	3p	2693	58.45	Y
hsa-mir-10b	5p	416753	10.01	N	2	8.7	N	1	2.78	N
hsa-mir-1(-1/-2)	3p	1774	0.53	N	240	2.41	N	135	1.06	N
hsa-mir-1179	5p	35	11.44	N	3	21.43	N	2	18.18	N
hsa-mir-1180	3p	6	0.41	N	8	2.03	N	1	0.93	N
hsa-mir-1181	3p	8	66.67	N				6	22.22	N
hsa-mir-1181	5p	1	50	Y
hsa-mir-1182	3p	1	50	N
hsa-mir-1182	5p	1	50	Y
hsa-mir-1185(-1/-2)	3p	19	3.75	Y	6	8.33	Y
hsa-mir-1185(-1/-2)	5p	9	0.52	N	8	0.98	N
hsa-mir-1193	5p	5	13.16	N
hsa-mir-1202	5p	1	25	N
hsa-mir-1224	5p	1	0.89	N	1	0.25	N	1	6.25	N
hsa-mir-1225	3p	4	66.67	Y
hsa-mir-122	5p	2	1.1	N	5	12.2	N	96	1.56	N
hsa-mir-1226	3p	7	8.24	N	3	8.33	N
hsa-mir-1228	3p	6	25	N
hsa-mir-1228	5p	7	33.33	Y
hsa-mir-1229	3p	14	45.16	N	5	13.89	N
hsa-mir-1233(-1/-2)	3p	1	7.14	N
hsa-mir-1233(-1/-2)	5p	2	66.67	Y
hsa-mir-1234	3p	3	13.64	N
hsa-mir-1236	5p	1	50	Y
hsa-mir-1237	5p	2	33.33	Y
hsa-mir-1-2	3p	1836	0.53	N	240	2.38	N	164	1.09	N
hsa-mir-124(-1/-2/-3)	3p	351	23.18	N	8894	11.16	N	203	8.99	N
hsa-mir-1243	5p	34	64.15	N	4	28.57	N	16	59.26	N
hsa-mir-1244(-1/-2/-3)	3p	53	85.48	N				3	37.5	N
hsa-mir-1244(-1/-2/-3)	5p	3	50	Y
hsa-mir-1245a	3p	53	20.23	Y				10	58.82	N
hsa-mir-1245a	5p	141	34.22	N
hsa-mir-1245b	3p	9	75	Y
hsa-mir-1245b	5p	13	24.07	N
hsa-mir-1246	5p	14170	55.11	N				1204	41.23	N
hsa-mir-1247	3p	62	3.46	Y				1	7.14	Y
hsa-mir-1247	5p	116	3.99	N	1	1.56	N	4	4.82	N
hsa-mir-1248	3p	76	66.67	Y
hsa-mir-1248	5p	158	13.29	N	3	27.27	N	2	8.33	N
hsa-mir-1249	3p	47	1.19	N	23	4.41	N	1	3.57	N
hsa-mir-1249	5p	1	2.08	Y
hsa-mir-1250	5p	2	9.09	N
hsa-mir-1252	5p	7	30.43	N	1	1.72	N
hsa-mir-1254(-1/-2)	3p	15	78.95	Y
hsa-mir-1254(-1/-2)	5p	18	14.52	N				59	41.26	N
hsa-mir-1255a	3p	11	15.07	Y
hsa-mir-1255a	5p	10	0.73	N				9	3.44	N
hsa-mir-1255b(-1/-2)	5p	17	3.97	N				1	8.33	N
hsa-mir-1256	3p	6	18.75	N
hsa-mir-1256	5p	1	4.55	Y	3	25	N
hsa-mir-1257	5p	5	35.71	N
hsa-mir-1258	3p	80	65.57	N	5	22.73	N	16	34.78	N
hsa-mir-1258	5p	4	50	Y
hsa-mir-125a	3p	361	11.93	Y	4	20	Y	2	8.7	Y
hsa-mir-125a	5p	22168	3.13	N	353	1.66	N	1	0.09	N
hsa-mir-125b(-1/-2)	3p	178	5.28	Y	33	4.84	Y	1	20	Y
hsa-mir-125b(-1/-2)	5p	33978	1.67	N	2381	1.01	N	3	0.58	N
hsa-mir-1260a	5p	17	15.6	N
hsa-mir-1260b	5p	1263	11.15	N				55	10.04	N
hsa-mir-1262	5p	854	75.71	N	2	16.67	N	61	45.52	N
hsa-mir-126	3p	776502	13.77	N	21924	31.34	N	37	58.73	N
hsa-mir-1264	3p							4	44.44	N
hsa-mir-126	5p	9769	2.36	Y	39	3.91	Y	4	10.26	Y
hsa-mir-1266	5p	2	1.75	N				17	6.44	N
hsa-mir-1268a	3p	1	33.33	Y
hsa-mir-1268a	5p	72	0.65	N				3	6.38	N
hsa-mir-1268b	5p	1183	9.39	N				5	7.94	N
hsa-mir-1269a	3p	2	2.82	N				16	4.55	N
hsa-mir-1270(-1/-2)	3p	2	66.67	Y
hsa-mir-1270(-1/-2)	5p	247	13.69	N	16	27.59	N	71	25.36	N
hsa-mir-1271	3p	3	1.61	Y
hsa-mir-1271	5p	14	0.66	N	6	0.94	N	5	6.76	N
hsa-mir-1273a	3p	877	76.33	N	6	75	N	4	50	Y
hsa-mir-1273a	5p	400	73.66	Y				29	76.32	N
hsa-mir-1273c	3p	12	5.04	N
hsa-mir-1273c	5p	3	3.8	Y
hsa-mir-1273d	3p	4	40	Y
hsa-mir-1273d	5p	46	35.11	N				11	61.11	N
hsa-mir-1273e	3p	28	68.29	Y
hsa-mir-1273e	5p	443	74.83	N				30	73.17	N
hsa-mir-1273f	5p	276	58.35	N	4	57.14	N
hsa-mir-1273g	3p	130	54.39	N
hsa-mir-1273g	5p	10	45.45	Y
hsa-mir-127	3p	2503	1.04	N	52	2.13	N	10	1.42	N
hsa-mir-1275	5p	249	17.39	N				10	4.81	N
hsa-mir-127	5p	8487	36.84	Y	392	37.98	Y	8	66.67	Y
hsa-mir-1276	5p	2	0.45	N				2	7.41	N
hsa-mir-1277	3p	13	3.49	Y	4	7.55	N	2	1.56	N
hsa-mir-1277	5p	24	1.56	N	1	6.67	Y
hsa-mir-1278	3p	35	20.71	N				17	4.64	N
hsa-mir-1278	5p							6	60	Y
hsa-mir-1280	5p	1	6.25	N				5	23.81	N
hsa-mir-128(-1/-2)	3p	256	1.2	N	987	1.48	N	92	0.6	N
hsa-mir-128(-1/-2)	5p	1	0.51	Y
hsa-mir-1283(-1/-2)	5p	3	25	N				33	57.89	N
hsa-mir-1284	3p	3	18.75	Y
hsa-mir-1284	5p	7	17.95	N				1	7.69	N
hsa-mir-1285(-1/-2)	3p	123	0.64	N	3	11.54	N	3	3.09	N
hsa-mir-1285(-1/-2)	5p	172	60.99	Y	2	50	Y
hsa-mir-1286	5p	1	25	Y
hsa-mir-1287	3p	23	22.33	Y	3	7.14	Y
hsa-mir-1287	5p	15	0.63	N	1	0.52	N	4	2.42	N
hsa-mir-1289(-1/-2)	3p	1	7.69	Y	1	25	N
hsa-mir-1289(-1/-2)	5p	11	45.83	N
hsa-mir-1290	3p	5	38.46	N				17	7.17	N
hsa-mir-129(-1/-2)	3p	5	8.06	Y	55	7.44	Y	2	1.14	Y
hsa-mir-129(-1/-2)	5p	38	2.79	N	124	3.85	N	3	0.9	N
hsa-mir-1291	3p	184	82.51	Y
hsa-mir-1291	5p	667	18.05	N	2	7.41	N	9	20.93	N
hsa-mir-1292	5p	338	11.2	N	18	64.29	N	20	52.63	N
hsa-mir-1293	3p	24	36.36	Y				1	50	Y
hsa-mir-1293	5p	208	77.04	N				20	55.56	N
hsa-mir-1294	3p	5	11.63	Y
hsa-mir-1294	5p	5	2.91	N
hsa-mir-1295a	3p	13	3.86	N
hsa-mir-1295b	3p	5	55.56	N
hsa-mir-1296	3p	3	23.08	Y	4	23.53	Y
hsa-mir-1296	5p	40	1.22	N	7	1.08	N
hsa-mir-1298	3p	2	22.22	Y	1	2.86	Y
hsa-mir-1298	5p	1	2.38	N	62	5.45	N	51	1.14	N
hsa-mir-1299	3p	21	1.26	N
hsa-mir-1301	3p	112	10.18	N	205	24.61	N	18	8.26	N
hsa-mir-1301	5p	2	33.33	Y
hsa-mir-1303	3p	224	40.88	Y	2	22.22	N	93	70.45	N
hsa-mir-1303	5p	412	40.12	N
hsa-mir-1304	3p	7	23.33	Y				2	66.67	Y
hsa-mir-1304	5p	45	24.06	N	1	9.09	N	6	12.5	N
hsa-mir-1305	3p	25	32.47	N				10	31.25	N
hsa-mir-1306	3p	24	33.33	Y	8	30.77	Y	19	15.45	N
hsa-mir-1306	5p	28	2.35	N	7	7.22	N
hsa-mir-1307	3p	7459	24.4	Y	185	36.2	Y	248	16.92	N
hsa-mir-1307	5p	325	0.79	N	64	2.3	N	4	0.66	Y
hsa-mir-130a	3p	1798	1.01	N	6	0.99	N	190	1.81	N
hsa-mir-130a	5p	21	3.38	Y				2	11.76	Y
hsa-mir-130b	3p	382	1.79	N	11	4.33	N	78	2.52	N
hsa-mir-130b	5p	9	0.56	Y	13	5.22	Y	5	2.06	Y
hsa-mir-1322	3p	8	47.06	N				1	50	N
hsa-mir-1323	5p	14	6.83	N				88	1.07	N
hsa-mir-132	3p	698	2.87	N	50	7.34	Y	13	24.07	N
hsa-mir-132	5p	430	21.17	Y	427	31.79	N	1	7.69	Y
hsa-mir-133a(-1/-2)	3p	4310	46.7	N	41	75	N	15	53.57	N
hsa-mir-133a(-1/-2)	5p	17	9.5	Y	2	3.57	Y	1	14.29	Y
hsa-mir-133b	3p	60	9.7	N	2	11.11	N
hsa-mir-1343	3p	9	6.77	N	1	2.38	N
hsa-mir-134	3p	23	9.96	Y	1	2.44	Y
hsa-mir-134	5p	225	0.86	N	21	2.05	N	2	1.12	N
hsa-mir-135a(-1/-2)	3p	1	16.67	Y				34	25.37	Y
hsa-mir-135a(-1/-2)	5p	3	0.55	N	32	7.41	N	10	1.22	N
hsa-mir-135b	3p	58	8.36	Y				11	12.94	Y
hsa-mir-135b	5p	40	0.74	N	3	8.57	N	2	0.52	N
hsa-mir-136	3p	3729	51.58	Y	442	38.07	N
hsa-mir-136	5p	1986	17.28	N	124	15.21	Y
hsa-mir-137	3p	158	10.88	N	678	7.52	N
hsa-mir-137	5p				1	2.17	Y
hsa-mir-138(-1/-2)	3p	39	31.45	Y	18	3.03	Y	6	75	Y
hsa-mir-138(-1/-2)	5p	34	0.87	N	246	1.82	N	3	1.6	N
hsa-mir-139	3p	223	0.99	Y	89	4.19	Y	2	5	Y
hsa-mir-139	5p	412	0.88	N	1180	6.68	N	1	1.54	N
hsa-mir-140	3p	1072944	39.48	N	22033	42.12	N	19429	46.43	N
hsa-mir-140	5p	1107	0.84	Y	11	1.17	Y
hsa-mir-141	3p	6305	0.87	N
hsa-mir-141	5p	247	1.29	Y				1	20	Y
hsa-mir-142	3p	199887	52.5	N	160	23.05	Y
hsa-mir-142	5p	14726	15.22	Y	729	43.6	N	1	33.33	N
hsa-mir-143	3p	619911	1.76	N	678	3.03	N	14	0.96	N
hsa-mir-143	5p	787	1.13	Y	1	0.55	Y
hsa-mir-144	3p	10432	37.31	Y	116	26.54	N
hsa-mir-144	5p	72642	7.29	N	46	14.89	Y
hsa-mir-145	3p	21323	47.04	Y	153	53.68	Y	2	8.33	Y
hsa-mir-145	5p	8645	0.77	N	16	1.7	N	6	1.64	N
hsa-mir-1468	3p	1	33.33	Y
hsa-mir-1468	5p	5	1.72	N
hsa-mir-146a	3p	82	68.33	Y
hsa-mir-146a	5p	21877	1.79	N	36	2.13	N	15	1.2	N
hsa-mir-146b	3p	558	23.26	Y	10	30.3	Y	1	10	Y
hsa-mir-146b	5p	16869	0.78	N	63	2.47	N	61	1.01	N
hsa-mir-147b	3p	63	18.37	N	5	33.33	N
hsa-mir-147b	5p	7	2.62	Y
hsa-mir-148a	3p	42559	0.8	N	1	0.45	N	43	1.29	N
hsa-mir-148a	5p	2747	6.88	Y				3	5.36	Y
hsa-mir-148b	3p	3047	0.72	N	31	2.35	N	16	1	N
hsa-mir-148b	5p	896	4.44	Y	24	14.72	Y	28	17.83	Y
hsa-mir-149	3p	16	6.23	Y
hsa-mir-149	5p	599	0.73	N	370	7.98	N	1	2.13	N
hsa-mir-150	3p	110	10.43	Y
hsa-mir-150	5p	5288	4.03	N	15	2.86	N	1	25	N
hsa-mir-151a	3p	4375	1.04	Y	85	1.5	Y	116	2.31	N
hsa-mir-151a	5p	10499	3.4	N	2306	6.44	N	61	5.39	Y
hsa-mir-151b	3p	846	2.84	N	162	9.46	N	11	9.73	N
hsa-mir-152	3p	6290	0.91	N	32	2.06	N	14	0.19	N
hsa-mir-152	5p	267	23.9	Y
hsa-mir-153(-1/-2)	3p	12	3.01	N	202	18.05	N
hsa-mir-153(-1/-2)	5p				2	1.41	Y
hsa-mir-1537	3p	23	39.66	N
hsa-mir-1537	5p	2	28.57	Y
hsa-mir-1538	3p	3	18.75	N
hsa-mir-1538	5p	2	33.33	Y
hsa-mir-1539	5p	1	50	N
hsa-mir-154	3p	16	1.45	Y	52	4.13	N
hsa-mir-154	5p	40	0.98	N	10	12.82	Y
hsa-mir-155	5p	1129	1.23	N	11	5.7	N	5	2.53	N
hsa-mir-15a	3p	3	1.99	Y
hsa-mir-15a	5p	1618	0.84	N	276	12.32	N	1	0.85	N
hsa-mir-15b	3p	126	0.82	Y				3	5.26	Y
hsa-mir-15b	5p	836	0.57	N	130	7.46	N	16	1.12	N
hsa-mir-16(-1/-2)	3p	30	3.05	Y
hsa-mir-16(-1/-2)	5p	14240	1.59	N	420	7.56	N	33	1.39	N
hsa-mir-17	3p	1181	6.79	Y	67	9.05	Y	104	8.25	Y
hsa-mir-17	5p	11925	3.12	N	132	11.03	N	323	10.49	N
hsa-mir-181a(-1/-2)	3p	253	2.26	Y	118	7.46	Y	1	3.57	Y
hsa-mir-181a(-1/-2)	5p	5764	0.71	N	11958	5.84	N	29	0.59	N
hsa-mir-181b(-1/-2)	3p	14	4.38	Y	5	6.76	Y
hsa-mir-181b(-1/-2)	5p	4011	4.05	N	2435	3.9	N	50	2.78	N
hsa-mir-181c	3p	83	2.81	Y	12	7.59	Y
hsa-mir-181c	5p	118	0.62	N	304	10.03	N
hsa-mir-181d	3p	2	22.22	Y	5	62.5	Y
hsa-mir-181d	5p	88	0.89	N	151	2.12	N	6	0.92	N
hsa-mir-182	3p	43	51.19	Y				1	16.67	Y
hsa-mir-182	5p	7549	0.74	N				18	1	N
hsa-mir-1827	3p	1	50	N
hsa-mir-183	3p	62	4.53	Y				28	25.93	Y
hsa-mir-183	5p	72323	27.89	N	30	55.88	N	272	36.86	N
hsa-mir-184	3p	25	0.59	N	11	3.41	N	12	1.72	N
hsa-mir-185	3p	332	34.69	Y	32	22.38	Y	9	7.96	Y
hsa-mir-185	5p	859	0.6	N	120	2.05	N	50	1.06	N
hsa-mir-186	3p	1122	66.47	Y	1	33.33	Y
hsa-mir-186	5p	7050	2.15	N	109	3.48	N	302	6.72	N
hsa-mir-187	3p	94	3.31	N	2	6.25	N	66	9.54	N
hsa-mir-187	5p							5	15.15	Y
hsa-mir-188	3p	59	13.14	Y
hsa-mir-188	5p	41	1.41	N				1	5.56	N
hsa-mir-18a	3p	35	2.86	Y				6	5.41	Y
hsa-mir-18a	5p	191	0.61	N	46	11.59	N	7	1.95	N
hsa-mir-18b	3p	13	16.46	Y				7	9.72	Y
hsa-mir-18b	5p	5	0.48	N				1	0.74	N
hsa-mir-1908	3p	2	25	Y
hsa-mir-1908	5p	1	0.76	N
hsa-mir-190a	3p	19	11.24	Y	5	33.33	Y
hsa-mir-190a	5p	84	0.6	N	29	7.77	N	1	10	N
hsa-mir-190b	5p	15	1.18	N
hsa-mir-1910	3p	1	4.76	N
hsa-mir-1912	5p				5	31.25	Y	5	14.29	Y
hsa-mir-191	3p	346	39.86	Y	15	28.85	Y	9	47.37	Y
hsa-mir-1914	3p	4	66.67	Y
hsa-mir-1914	5p	2	28.57	N
hsa-mir-191	5p	49739	4.59	N	688	2.27	N	966	7.49	N
hsa-mir-192	3p	55	22.54	Y
hsa-mir-192	5p	57502	30.84	N	595	19.62	N	1585	22.34	N
hsa-mir-193a	3p	169	0.73	Y	1	3.57	Y
hsa-mir-193a	5p	327	0.64	N				2	0.87	N
hsa-mir-193b	3p	8976	3.89	N	14	2.19	N	29	4.15	N
hsa-mir-193b	5p	349	4.15	Y	13	5.18	Y	10	10.53	Y
hsa-mir-194(-1/-2)	5p	234	0.62	N	7	0.38	N	1	3.33	N
hsa-mir-195	3p	99	2.61	Y
hsa-mir-195	5p	2228	1.12	N	132	11.51	N
hsa-mir-196a(-1/-2)	5p	1644	0.79	N
hsa-mir-196b	3p	36	18.09	Y
hsa-mir-196b	5p	969	0.61	N				1	1.75	N
hsa-mir-1972(-1/-2)	3p	10	52.63	N
hsa-mir-1972(-1/-2)	5p	3	50	Y
hsa-mir-1973	3p	19	70.37	N
hsa-mir-1973	5p	4	66.67	Y
hsa-mir-197	3p	679	1.19	N	36	4.79	N	8	2.49	N
hsa-mir-197	5p	7	11.48	Y
hsa-mir-1976	3p	3	33.33	N
hsa-mir-1976	5p	2	33.33	Y
hsa-mir-198	3p	1	50	N
hsa-mir-198	5p	1	50	Y
hsa-mir-199a(-1/-2)	3p	724007	27	N	435	11.5	N	4622	16.1	N
hsa-mir-199a(-1/-2)	5p	7383	1.07	Y	9	4.27	Y
hsa-mir-199b	3p	724009	27	N	435	11.5	N	4622	16.1	N
hsa-mir-199b	5p	4336	1.24	Y
hsa-mir-19a	3p	471	4.7	N	5	4.59	N	7	14	N
hsa-mir-19a	5p	6	28.57	Y				1	16.67	Y
hsa-mir-19b(-1/-2)	3p	679	0.68	N	9	1.43	N	11	0.61	N
hsa-mir-19b(-1/-2)	5p	15	1.1	Y
hsa-mir-200a	3p	2828	1.2	N	4	3.57	N	4	1.3	N
hsa-mir-200a	5p	542	8.67	Y
hsa-mir-200b	3p	7271	1.45	N	16	11.94	N	44	7.19	N
hsa-mir-200b	5p	3095	8.27	Y
hsa-mir-200c	3p	44279	0.91	N	10	55.56	N	152	2.28	N
hsa-mir-200c	5p	49	1.8	Y
hsa-mir-202	3p	69	45.7	Y
hsa-mir-202	5p	148	4.51	N				1	33.33	N
hsa-mir-203	3p	8774451	45.54	N	91	18.57	N	186	48.44	N
hsa-mir-203	5p	269	1.37	Y
hsa-mir-204	3p	4	3.39	Y	1	0.27	Y	4	8.7	Y
hsa-mir-204	5p	81	1	N	754	12.95	N	35	1.3	N
hsa-mir-205	3p	521	21.93	Y				1	3.85	Y
hsa-mir-205	5p	46083	1.07	N				10	0.52	N
hsa-mir-206	3p	13	0.6	N	5	8.2	N
hsa-mir-20a	3p	837	44.9	Y	30	24.19	Y	1	3.85	Y
hsa-mir-20a	5p	5348	0.69	N	34	4.26	N	31	1.44	N
hsa-mir-20b	3p	10	14.49	Y	3	25	Y	158	11.68	Y
hsa-mir-20b	5p	296	1.18	N	18	11.54	N	31	1.51	N
hsa-mir-210	3p	6475	5.99	N	13	6.53	N	65	6.9	N
hsa-mir-210	5p	22	1.47	Y
hsa-mir-2110	3p	72	20.63	Y	7	8.64	Y	1	33.33	Y
hsa-mir-2110	5p	91	1.52	N	4	2.05	N	2	2.47	N
hsa-mir-211	3p	5	5.05	Y
hsa-mir-2114	3p	3	23.08	Y
hsa-mir-2114	5p	1	1.22	N
hsa-mir-2115	3p	3	9.68	N
hsa-mir-211	5p	315	1.76	N
hsa-mir-2116	3p	51	26.42	N	6	37.5	N
hsa-mir-2116	5p	8	8.33	Y
hsa-mir-2117	5p	2	25	N
hsa-mir-212	3p	48	4.59	N	9	10.84	Y
hsa-mir-212	5p	35	7.68	Y	24	7.67	N	2	3.77	N
hsa-mir-21	3p	345	3.92	Y	5	3.94	Y	14	6.28	Y
hsa-mir-214	3p	19362	40.52	N	26	36.62	N	22	44.9	N
hsa-mir-214	5p	2480	9.51	Y	8	34.78	Y
hsa-mir-215	3p	1	9.09	Y
hsa-mir-215	5p	299	4.89	N	1	20	N	85	48.57	N
hsa-mir-21	5p	189797	0.73	N	1344	9.59	N	1117	1.05	N
hsa-mir-216a	3p	1	16.67	Y
hsa-mir-216a	5p	16	2.76	N
hsa-mir-216b	5p	10	8.26	N				3	33.33	N
hsa-mir-217	5p	113	7.46	N	8	57.14	N	34	46.58	N
hsa-mir-218(-1/-2)	3p	350	14.22	Y	2	16.67	Y	3	75	Y
hsa-mir-218(-1/-2)	5p	455	1.07	N	86	1.84	N	1	1.85	N
hsa-mir-219(-1/-2)	3p	8	1.69	N
hsa-mir-219(-1/-2)	5p	5	2.96	Y	117	4.84	N	1	9.09	Y
hsa-mir-221	3p	5603	1.28	N	1091	4.93	N	1841	3.62	N
hsa-mir-221	5p	1684	2.3	Y	42	5.18	Y	282	9.98	Y
hsa-mir-222	3p	1959	0.91	N	845	4.11	N	485	2.07	N
hsa-mir-222	5p	338	8.64	Y				5	23.81	Y
hsa-mir-223	3p	7443	9.72	N	265	21.79	N
hsa-mir-223	5p	41	1.99	Y	8	38.1	Y
hsa-mir-22	3p	2739	0.74	N	5128	5.1	N	7	0.97	N
hsa-mir-224	3p	806	15.36	Y	4	23.53	Y
hsa-mir-224	5p	1018	1.08	N	1	0.77	N	2	0.34	N
hsa-mir-22	5p	435	1.44	Y	15	5.02	Y	1	1.43	Y
hsa-mir-2276	3p	8	7.08	N	1	33.33	Y
hsa-mir-2276	5p	1	4.35	Y
hsa-mir-2277	3p	33	32.04	Y
hsa-mir-2277	5p	2	0.85	N	5	10.2	N
hsa-mir-2278	5p	14	18.67	N
hsa-mir-2355	3p	562	44.89	N	20	27.78	N	4	22.22	Y
hsa-mir-2355	5p	4	3.92	Y
hsa-mir-23a	3p	90861	2.29	N	142	2.7	N	36	2.9	N
hsa-mir-23a	5p	112	10.35	Y				1	25	Y
hsa-mir-23b	3p	48752	2.87	N	829	4.99	N	37	4.68	N
hsa-mir-23b	5p	1715	50.15	Y	129	34.4	Y	145	53.31	Y
hsa-mir-23c	3p	1	0.47	N
hsa-mir-24(-1/-2)	3p	57100	0.98	N	1143	3.63	N	46	2.19	N
hsa-mir-24(-1/-2)	5p	3073	30.76	Y	261	26.44	Y	2	66.67	Y
hsa-mir-25	3p	2158	0.77	N	180	3.09	N	1108	1.62	N
hsa-mir-25	5p	5	0.49	Y	2	2.41	Y	25	1.29	Y
hsa-mir-2681	3p	1	3.57	N	1	7.14	N
hsa-mir-2682	5p	13	61.9	N	46	11.65	N
hsa-mir-26a(-1/-2)	3p	12	1.84	Y
hsa-mir-26a(-1/-2)	5p	50864	1.03	N	5424	4.31	N	445	2.7	N
hsa-mir-26b	3p	36	1.15	Y
hsa-mir-26b	5p	10036	0.98	N	558	2.9	N	100	1.99	N
hsa-mir-27a	3p	36582	0.76	N	173	2.85	N	16	1.95	N
hsa-mir-27a	5p	481	0.64	Y				1	7.69	Y
hsa-mir-27b	3p	59060	1.26	N	1301	4.13	N	62	3.09	N
hsa-mir-27b	5p	3525	5.79	Y	12	8.05	Y	13	6.19	Y
hsa-mir-28	3p	19823	11.39	N	54	21.34	Y	143	15.96	N
hsa-mir-28	5p	2109	1.32	Y	147	5.37	N	8	2.87	Y
hsa-mir-296	3p	156	32.77	Y	28	50	N	84	26.33	N
hsa-mir-2964a	3p	7	35	Y				2	15.38	N
hsa-mir-2964a	5p	4	8	N
hsa-mir-296	5p	261	17.49	N				10	10	Y
hsa-mir-299	3p	410	18.17	Y	45	20.74	N
hsa-mir-299	5p	1828	32.27	N	28	27.18	Y	1	33.33	Y
hsa-mir-29a	3p	334605	18.12	N	8126	14.07	N	242	2.97	N
hsa-mir-29a	5p	373	5.59	Y	3	5.56	Y
hsa-mir-29b(-1/-2)	3p	14620	8.98	N	3008	11.39	N	5	5.62	N
hsa-mir-29b(-1/-2)	5p	92	9.97	Y	2	25	Y
hsa-mir-29c	3p	1547	1.21	N	201	2.33	N	2	0.81	N
hsa-mir-29c	5p	6257	58.35	Y	211	39.66	Y	7	63.64	Y
hsa-mir-301a	3p	44	2.01	N	24	5.83	N	6	6.06	Y
hsa-mir-301b	3p	8	3.28	N	5	7.81	N	2	2.22	N
hsa-mir-301b	5p	4	21.05	Y				1	6.25	Y
hsa-mir-302a	3p	2	5	Y				1680	5.37	Y
hsa-mir-302a	5p	25	28.74	N				24354	25.23	N
hsa-mir-302b	3p	1	0.58	N				3662	5.72	N
hsa-mir-302c	3p	2	10	N				7718	38.32	N
hsa-mir-302d	3p	2	4.88	N				3011	13.04	N
hsa-mir-3064	3p	31	36.05	Y
hsa-mir-3064	5p	48	23.88	N	7	20	N
hsa-mir-3065	3p	36	1.67	Y	4	9.09	N	1	5.56	N
hsa-mir-3065	5p	54	1.93	N	1	7.69	Y
hsa-mir-3074	3p	5	27.78	Y
hsa-mir-3074	5p	74	59.2	N				3	50	N
hsa-mir-30a	3p	49049	21.91	Y	519	16.6	Y	948	35.2	Y
hsa-mir-30a	5p	42830	1.2	N	738	3.11	N	183	2.21	N
hsa-mir-30b	3p	23	1.39	Y	4	4.94	Y	3	11.54	Y
hsa-mir-30b	5p	2349	0.54	N	190	1.91	N	3	1.38	N
hsa-mir-30c(-1/-2)	3p	106	6.06	Y	26	17.69	Y	13	25.49	Y
hsa-mir-30c(-1/-2)	5p	5477	0.55	N	457	1.03	N	13	0.53	N
hsa-mir-30d	3p	914	23.65	Y	9	16.98	Y	1	8.33	Y
hsa-mir-30d	5p	21879	0.62	N	296	1.45	N	122	1.03	N
hsa-mir-30e	3p	11270	3.48	Y	91	2.47	Y	253	4.38	N
hsa-mir-30e	5p	81392	3.33	N	759	6.02	N	164	7.96	Y
hsa-mir-3115	5p	1	2.22	N
hsa-mir-3116(-1/-2)	3p	2	66.67	N
hsa-mir-3116(-1/-2)	5p	2	66.67	Y
hsa-mir-3117	3p	123	24.21	N	14	12.28	N	1	14.29	N
hsa-mir-3117	5p	2	40	Y
hsa-mir-3122	5p	2	18.18	N				2	66.67	N
hsa-mir-3124	3p	1	20	Y
hsa-mir-3124	5p	1	5.26	N				1	10	N
hsa-mir-3125	5p	3	2.75	N
hsa-mir-3126	3p	3	6.25	Y
hsa-mir-3126	5p	7	4.76	N
hsa-mir-3127	3p	7	87.5	Y
hsa-mir-3127	5p	4	3.31	N				1	3.7	N
hsa-mir-3128	5p	15	7.39	N
hsa-mir-3129	3p	90	25.86	N				1	50	N
hsa-mir-3129	5p	45	17.79	Y				1	50	Y
hsa-mir-3130(-1/-2)	3p	9	56.25	Y				1	25	N
hsa-mir-3130(-1/-2)	5p	2	1.71	N
hsa-mir-3133	3p	4	12.9	Y
hsa-mir-3133	5p	65	48.87	N				1	33.33	N
hsa-mir-3134	3p	10	32.26	N				4	80	N
hsa-mir-3135a	3p	12	70.59	N
hsa-mir-3135b	3p	3	60	N
hsa-mir-3136	3p	2	22.22	Y
hsa-mir-3136	5p	6	3.55	N				1	14.29	N
hsa-mir-3137	5p	4	80	N
hsa-mir-3138	3p	31	57.41	N				4	44.44	N
hsa-mir-3138	5p	7	43.75	Y
hsa-mir-3139	5p	2	4.65	N
hsa-mir-31	3p	915	8.75	Y				4	17.39	Y
hsa-mir-3140	3p	14	18.42	N				4	44.44	N
hsa-mir-3141	5p	2	10.53	N
hsa-mir-3143	3p	1	50	Y
hsa-mir-3143	5p	12	19.67	N				2	25	N
hsa-mir-3144	3p	9	56.25	Y				1	50	Y
hsa-mir-3144	5p	7	35	N				2	40	N
hsa-mir-3145	3p	16	76.19	N				1	11.11	N
hsa-mir-3146	3p	20	18.35	N				2	28.57	N
hsa-mir-3149	3p	3	4.84	N				1	12.5	N
hsa-mir-3150a	3p	1	20	Y
hsa-mir-3150a	5p	11	45.83	N
hsa-mir-3150b	3p	47	14.37	N
hsa-mir-3150b	5p	8	25	Y
hsa-mir-3152	5p	16	34.78	N
hsa-mir-3154	3p	4	2.55	N
hsa-mir-3155a	5p	3	17.65	N				1	16.67	N
hsa-mir-3157	3p	15	40.54	Y
hsa-mir-3157	5p	20	12.82	N	1	11.11	N
hsa-mir-3158(-1/-2)	3p	108	7.04	N	1	9.09	N	3	4	N
hsa-mir-3158(-1/-2)	5p	11	34.38	Y
hsa-mir-3159	3p	192	81.7	N	2	40	N	3	50	N
hsa-mir-3159	5p	1	2.17	Y				1	33.33	Y
hsa-mir-31	5p	279	0.5	N	20	3.93	N	13	1.42	N
hsa-mir-3162	5p	7	53.85	N
hsa-mir-3164	5p	7	3.78	N
hsa-mir-3165	5p	2	40	N				1	33.33	N
hsa-mir-3166	3p	24	35.29	Y
hsa-mir-3166	5p	78	32.91	N
hsa-mir-3167	3p	1	12.5	N	3	50	N
hsa-mir-3170	5p	15	24.19	N
hsa-mir-3173	3p	7	46.67	Y	3	60	Y
hsa-mir-3173	5p	19	20.88	N	2	6.45	N
hsa-mir-3174	5p	1	0.9	N
hsa-mir-3175	5p	1	2.7	N
hsa-mir-3176	3p	6	1.41	N
hsa-mir-3177	5p	1	25	Y
hsa-mir-3178	5p							1	33.33	N
hsa-mir-3179(-1/-2/-3)	3p	12	50	Y				1	14.29	N
hsa-mir-3179(-1/-2/-3)	5p	15	35.71	N
hsa-mir-3184	5p	2	33.33	N
hsa-mir-3188	3p	3	4.55	N
hsa-mir-3188	5p	2	28.57	Y
hsa-mir-3190	3p	111	57.22	N				7	29.17	N
hsa-mir-3190	5p	1	25	Y
hsa-mir-3191	3p	1	2.5	N
hsa-mir-3191	5p	2	22.22	Y
hsa-mir-3192	5p	4	7.27	N	2	20	N	1	4.35	N
hsa-mir-3193	5p	1	4.35	N				3	37.5	N
hsa-mir-3194	5p	2	1.1	N
hsa-mir-3195	3p	2	66.67	Y
hsa-mir-3195	5p	10	40	N
hsa-mir-3196	5p	1	33.33	N
hsa-mir-3197	3p	1	50	N
hsa-mir-3199(-1/-2)	3p	116	43.28	N
hsa-mir-3199(-1/-2)	5p	97	59.51	Y
hsa-mir-3200	3p	23	1.67	N	22	5.57	N	1	5	N
hsa-mir-3200	5p	20	14.39	Y	10	26.32	Y	1	6.25	Y
hsa-mir-3202(-1/-2)	3p	6	85.71	Y
hsa-mir-3202(-1/-2)	5p	18	45	N				3	75	N
hsa-mir-320a	3p	15704	6.19	N	1798	7.32	N	1699	6.6	N
hsa-mir-320a	5p	56	57.73	Y
hsa-mir-320b(-1/-2)	3p	1	3.45	Y	2	40	Y
hsa-mir-320b(-1/-2)	5p	1468	8.07	N	118	5.39	N	88	4.11	N
hsa-mir-320c(-1/-2)	3p	814	7.8	N	96	5.03	N	90	4.16	N
hsa-mir-320d(-1/-2)	3p	638	7.36	N	22	3.23	N	35	2.78	N
hsa-mir-320e	3p	33	27.97	N				7	26.92	N
hsa-mir-323a	3p	667	45.75	N	1856	59.67	N	24	37.5	N
hsa-mir-323b	3p	6	1.3	N	51	5.14	N
hsa-mir-32	3p	105	10.7	Y	1	4.35	Y	1	6.67	Y
hsa-mir-324	3p	578	12.21	Y	21	28.77	Y	7	11.86	N
hsa-mir-324	5p	115	1.08	N	166	16.1	N
hsa-mir-32	5p	1022	3.81	N	12	2.15	N
hsa-mir-326	3p	12	1.3	N
hsa-mir-326	5p	12	37.5	Y				2	33.33	Y
hsa-mir-328	3p	402	5.05	N	59	1.69	N
hsa-mir-328	5p	9	52.94	Y	1	50	Y
hsa-mir-329(-1/-2)	3p	207	10	N	100	5.51	N	24	26.09	N
hsa-mir-329(-1/-2)	5p	9	19.15	Y	8	22.86	Y
hsa-mir-330	3p	1863	48.83	N	7697	58.83	N	526	22.08	N
hsa-mir-330	5p	13	1.38	Y	23	2.88	Y	1	9.09	Y
hsa-mir-331	3p	1445	12.44	N	111	9.54	N	14	0.52	N
hsa-mir-331	5p	1735	63.83	Y	20	43.48	Y	45	58.44	Y
hsa-mir-335	3p	4693	22.74	Y	15	23.44	Y	58	10.03	Y
hsa-mir-335	5p	2162	8.18	N	1151	9.4	N	11	1.23	N
hsa-mir-337	3p	3787	33.41	N	9	42.86	Y
hsa-mir-337	5p	30	3.05	Y	2	8.7	N
hsa-mir-338	3p	566	2.75	N	60	2.42	Y
hsa-mir-338	5p	121	1.23	Y	226	2.82	N
hsa-mir-339	3p	1035	4.01	N	250	67.2	N	66	27.73	N
hsa-mir-339	5p	240	1.79	Y	16	8.42	Y	7	4.52	Y
hsa-mir-33a	3p	28	1.04	Y	1	12.5	Y
hsa-mir-33a	5p	51	0.68	N	9	0.19	N
hsa-mir-33b	3p	16	3.07	Y
hsa-mir-33b	5p	4	0.32	N	2	0.59	N
hsa-mir-340	3p	217	6.18	Y	22	29.73	Y
hsa-mir-340	5p	189	0.86	N	1685	3.78	N	90	0.7	N
hsa-mir-342	3p	5322	4.32	N	430	7.5	N	122	7.68	N
hsa-mir-342	5p	2522	26.03	Y	200	32.31	Y	9	9.47	Y
hsa-mir-345	3p	8	29.63	Y				3	18.75	Y
hsa-mir-345	5p	78	1.07	N				1	0.25	N
hsa-mir-346	3p				2	33.33	Y
hsa-mir-346	5p	3	2.63	N	13	3.66	N	1	11.11	N
hsa-mir-34a	3p	121	42.16	Y	7	41.18	Y	9	33.33	Y
hsa-mir-34a	5p	1429	2.3	N	44	13.54	N	12	8.33	N
hsa-mir-34b	3p	210	40.46	N	47	62.67	Y	10	43.48	N
hsa-mir-34b	5p	34	8.56	Y	74	42.29	N	1	8.33	Y
hsa-mir-34c	3p	131	15.61	Y	7	31.82	Y	3	25	Y
hsa-mir-34c	5p	936	0.9	N	110	1.12	N	8	0.17	N
hsa-mir-3545	3p	627	7.04	N				4	8.7	N
hsa-mir-3545	5p	2	4.88	Y
hsa-mir-3605	3p	53	12.74	Y	1	1.59	Y
hsa-mir-3605	5p	876	47.1	N	30	44.12	N	11	64.71	N
hsa-mir-3606	3p	3	50	Y
hsa-mir-3606	5p	2	14.29	N
hsa-mir-3607	3p	3039	69.89	N	6	50	N
hsa-mir-3607	5p	139	78.53	Y
hsa-mir-3609	3p	217	37.87	N				4	22.22	N
hsa-mir-3610	3p	19	73.08	N				1	50	N
hsa-mir-3610	5p	7	53.85	Y
hsa-mir-3611	3p	1	2.13	N
hsa-mir-3612	3p	10	33.33	N
hsa-mir-3613	3p	10	0.69	Y	4	11.76	N
hsa-mir-3613	5p	331	1.23	N
hsa-mir-361	3p	9846	60.54	Y	238	28.95	Y	17	20	Y
hsa-mir-3614	3p	4	4.4	Y
hsa-mir-3614	5p	24	7.19	N
hsa-mir-3615	3p	30	0.82	N	3	1.92	N
hsa-mir-3615	5p	1	50	Y
hsa-mir-361	5p	921	1.75	N	25	2.8	N	47	1.99	N
hsa-mir-3616	3p	4	25	N	2	40	N
hsa-mir-3617	3p	28	57.14	Y
hsa-mir-3617	5p	6	0.99	N
hsa-mir-3618	3p	1	50	N
hsa-mir-3619	3p	4	7.27	N
hsa-mir-3619	5p	2	6.67	Y
hsa-mir-3620	3p	3	27.27	Y
hsa-mir-3620	5p	15	38.46	N
hsa-mir-3622a	3p	1	5	Y
hsa-mir-3622a	5p	8	3.98	N	1	20	N
hsa-mir-3622b	3p	8	47.06	N
hsa-mir-3622b	5p	5	71.43	Y
hsa-mir-362	3p	9	0.55	Y	4	8.51	Y
hsa-mir-362	5p	84	0.68	N	15	5.12	N	3	1.78	N
hsa-mir-363	3p	5679	12.64	N	104	8.16	N	7577	18.53	N
hsa-mir-363	5p	8	33.33	Y				52	11.04	Y
hsa-mir-3646	3p	4	23.53	N
hsa-mir-3646	5p	2	33.33	Y
hsa-mir-3648	3p	67	77.91	Y	3	60	N
hsa-mir-3648	5p	81	77.14	N
hsa-mir-3651	3p	59	63.44	N				1	50	N
hsa-mir-3651	5p	2	33.33	Y
hsa-mir-3652	3p	2	66.67	Y
hsa-mir-3652	5p	1	25	N
hsa-mir-3653	3p	2183	78.55	N	26	61.9	N	4	66.67	N
hsa-mir-3653	5p	326	18.26	Y
hsa-mir-3654	3p	19	73.08	N				3	75	N
hsa-mir-3654	5p	14	70	Y
hsa-mir-3655	3p	5	71.43	Y
hsa-mir-3655	5p	14	73.68	N
hsa-mir-3656	3p	587	11.13	N
hsa-mir-3657	3p	4	44.44	N
hsa-mir-3657	5p	1	20	Y
hsa-mir-3659	3p	20	0.65	N
hsa-mir-3659	5p	3	33.33	Y
hsa-mir-365a	3p	868	0.61	N	31	5.1	N	23	1.29	N
hsa-mir-365a	5p	292	7.36	Y	2	6.06	Y	19	12.1	Y
hsa-mir-365b	3p	866	0.61	N	31	5.1	N	23	1.29	N
hsa-mir-365b	5p	365	15.33	Y	16	50	Y	127	52.26	Y
hsa-mir-3660	3p	4	26.67	N	1	25	N	10	29.41	N
hsa-mir-3661	5p	4	10.53	N				2	9.09	N
hsa-mir-3662	3p	19	26.39	N				15	28.85	N
hsa-mir-3664	3p	9	47.37	N				20	34.48	N
hsa-mir-3664	5p	2	40	Y
hsa-mir-3665	5p	13	52	N
hsa-mir-3667	3p	2	15.38	Y
hsa-mir-3667	5p	40	43.96	N
hsa-mir-3671	3p	1	50	N
hsa-mir-367	3p	4	36.36	N				418	55.73	N
hsa-mir-3675	3p	1	33.33	Y
hsa-mir-3676	3p	15	4.12	Y				5	4.35	Y
hsa-mir-3676	5p	1520	65.69	N	30	71.43	N	9	2.18	N
hsa-mir-3677	3p	4	11.43	N				3	27.27	N
hsa-mir-3678	3p	2	50	Y
hsa-mir-3678	5p	2	18.18	N
hsa-mir-3679	3p	2	18.18	Y
hsa-mir-3680(-1/-2)	3p	5	50	Y
hsa-mir-3680(-1/-2)	5p	15	39.47	N				1	25	N
hsa-mir-3681	5p	1	11.11	N
hsa-mir-3682	3p	17	19.77	N				1	20	N
hsa-mir-3683	5p	1	5.88	N
hsa-mir-3684	3p	11	26.83	N				1	16.67	N
hsa-mir-3685	5p	2	15.38	N
hsa-mir-3687	3p	329	46.01	N	12	75	N
hsa-mir-3687	5p	77	78.57	Y	3	42.86	Y
hsa-mir-3688(-1/-2)	3p	57	19.13	N
hsa-mir-3690	5p	17	1.74	N
hsa-mir-3691	3p	1	50	Y				1	50	Y
hsa-mir-3691	5p	154	53.1	N	1	50	Y	9	42.86	N
hsa-mir-3692	3p	9	30	N
hsa-mir-369	3p	667	4.52	N	50	8.26	N	1	2.78	N
hsa-mir-369	5p	24	1.28	Y	2	0.7	Y
hsa-mir-370	3p	268	6	N	35	1.32	N
hsa-mir-370	5p	19	5.26	Y	8	10	Y
hsa-mir-371a	3p							283	56.94	Y
hsa-mir-371b	3p	3	60	Y
hsa-mir-371b	5p	8	17.39	N
hsa-mir-372	3p	10	29.41	N				11852	39.41	N
hsa-mir-374a	3p	1324	1.12	N	27	6.31	Y	11	1.75	Y
hsa-mir-374a	5p	398	1.02	Y	111	9.64	N	13	1.36	N
hsa-mir-374b	3p	155	8.88	Y	32	10.42	Y	15	13.04	Y
hsa-mir-374b	5p	553	0.71	N	124	9.78	N	37	0.51	N
hsa-mir-374c	3p	3	50	Y
hsa-mir-374c	5p	37	48.05	N	22	27.5	N	3	50	N
hsa-mir-375	3p	1557	4.22	N	12	5.38	N	33	3.21	N
hsa-mir-376a(-1/-2)	3p	290	12.1	Y	41	33.61	Y
hsa-mir-376a(-1/-2)	5p	281	3.84	N	155	30.51	N
hsa-mir-376b	3p	206	7.74	N				1	25	N
hsa-mir-376b	5p	523	30.6	Y	5	31.25	Y
hsa-mir-376c	3p	1328	4.92	N	17	5.01	N
hsa-mir-376c	5p	594	33.04	Y	7	38.89	Y
hsa-mir-377	3p	698	19.61	N	20	13.7	N
hsa-mir-377	5p	7	0.96	Y	5	7.69	Y
hsa-mir-378a	3p	402197	5.96	N	84	5.67	N	1987	4.4	N
hsa-mir-378a	5p	831	14.05	Y	3	9.38	Y	7	23.33	Y
hsa-mir-378b	3p	1	11.11	N				5	1.47	N
hsa-mir-378c	5p	6204	2.53	N	10	5.78	N	37	0.83	N
hsa-mir-378d(-1/-2)	3p	113	1.5	N				10	0.29	N
hsa-mir-378e	3p	2	0.65	N				8	0.27	N
hsa-mir-378f	3p	3	2.19	N				4	3.67	N
hsa-mir-378g	5p	14	3.05	N				25	8.68	N
hsa-mir-378i	5p	3	0.87	N				1	6.67	N
hsa-mir-379	3p	7	0.7	Y	6	5.66	Y
hsa-mir-379	5p	2364	0.99	N	87	1.98	N
hsa-mir-380	3p	1	0.35	Y	10	7.75	Y
hsa-mir-380	5p	30	2.04	N
hsa-mir-381	3p	1636	2.05	N	34	12.73	N
hsa-mir-381	5p	14	6.97	Y	3	3.06	Y
hsa-mir-382	3p	50	3.89	Y	64	6.56	Y	1	2.78	Y
hsa-mir-382	5p	3564	28.27	N	333	21.79	N	2	3.92	N
hsa-mir-383	3p	3	4	Y	2	18.18	Y
hsa-mir-383	5p	532	16.63	N	209	15.05	N
hsa-mir-3907	3p							2	33.33	N
hsa-mir-3909	3p	62	15.5	N	7	6.31	N	1	5.88	N
hsa-mir-3909	5p	1	11.11	Y
hsa-mir-3910(-1/-2)	3p	97	28.28	N	4	57.14	N
hsa-mir-3912	3p	396	13.93	N	14	23.73	N	2	22.22	N
hsa-mir-3912	5p	13	32.5	Y
hsa-mir-3913(-1/-2)	3p	34	69.39	Y
hsa-mir-3913(-1/-2)	5p	934	62.35	N	3	60	N	5	71.43	N
hsa-mir-3914(-1/-2)	3p	8	57.14	N	2	50	N
hsa-mir-3914(-1/-2)	5p	1	50	Y
hsa-mir-3916	5p	11	19.64	N				3	60	N
hsa-mir-3917	3p	74	74.75	N				4	66.67	N
hsa-mir-3917	5p	15	65.22	Y
hsa-mir-3919	3p	1	50	N
hsa-mir-3920	3p	1	11.11	N
hsa-mir-3921	3p	4	40	N
hsa-mir-3921	5p	1	50	Y
hsa-mir-3922	3p	2	11.11	N
hsa-mir-3925	3p	1	33.33	Y
hsa-mir-3925	5p	3	37.5	N
hsa-mir-3926(-1/-2)	3p	14	70	Y
hsa-mir-3926(-1/-2)	5p	148	29.84	N
hsa-mir-3927	3p	151	33.26	N
hsa-mir-3928	3p	51	3.55	N	1	5.26	N
hsa-mir-3928	5p	2	25	Y
hsa-mir-3929	5p	307	54.92	N
hsa-mir-3934	5p	97	2.15	N				1	2.33	N
hsa-mir-3937	3p	9	29.03	N				8	23.53	N
hsa-mir-3939	3p	1	16.67	N
hsa-mir-3939	5p							1	50	Y
hsa-mir-3940	3p	16	10.46	N
hsa-mir-3941	3p	2	33.33	Y
hsa-mir-3941	5p	10	27.78	N				1	50	Y
hsa-mir-3942	5p	124	26.78	N				3	27.27	N
hsa-mir-3944	3p	1	2.7	N				3	30	N
hsa-mir-3944	5p	2	6.9	Y
hsa-mir-3945	3p	3	10.34	N
hsa-mir-3960	3p	22	75.86	N
hsa-mir-409	3p	7940	49.64	N	476	27.56	N	6	30	N
hsa-mir-409	5p	18	0.58	Y	3	0.43	Y
hsa-mir-410	3p	71	1.24	N	278	11.31	N
hsa-mir-411	3p	13	0.7	Y	2	2.15	Y
hsa-mir-411	5p	18179	40.76	N	408	68.21	N	6	33.33	N
hsa-mir-412	3p	15	51.72	Y
hsa-mir-412	5p	10	1.43	N	3	4.69	N
hsa-mir-421	3p	477	14.27	N	28	6.28	N	239	6.77	N
hsa-mir-421	5p	24	54.55	Y
hsa-mir-423	3p	24225	17.26	Y	1262	13.23	Y	1149	30.56	Y
hsa-mir-423	5p	2468	0.8	N	269	1.47	N	520	1.82	N
hsa-mir-424	5p	523	1.4	N	24	2.02	N	21	10.77	N
hsa-mir-425	3p	3421	33.85	Y	415	38.86	Y	83	34.3	Y
hsa-mir-425	5p	30627	14.59	N	149	11.64	N	44	5.68	N
hsa-mir-4270	5p	1	50	N
hsa-mir-4284	5p	1	10	N				1	25	N
hsa-mir-4286	5p	1638	9.97	N	1	1.12	N	8	1.67	N
hsa-mir-429	3p	2899	2.64	N	7	7.29	N
hsa-mir-429	5p	1	6.67	Y
hsa-mir-431	3p	263	45.27	N	82	35.81	N	1	20	N
hsa-mir-4315(-1/-2)	3p	6	54.55	N
hsa-mir-431	5p	9	2.97	Y	2	6.45	Y
hsa-mir-432	3p	9	32.14	Y	11	33.33	Y
hsa-mir-432	5p	66	1.53	N	54	1.37	N	2	1.01	N
hsa-mir-4326	5p	3	1.36	N				1	4.55	N
hsa-mir-433	3p	78	11.11	N	515	9.64	N	1	3.57	N
hsa-mir-4419a	5p	1331	63.84	N				3	75	N
hsa-mir-4419b	3p	1	50	N
hsa-mir-4421	3p	138	61.88	N	1	16.67	N
hsa-mir-4423	3p	16	12.8	Y	1	16.67	N
hsa-mir-4423	5p	119	35.21	N
hsa-mir-4424	3p	6	30	Y
hsa-mir-4424	5p	2	7.41	N
hsa-mir-4425	3p	9	42.86	N				3	60	N
hsa-mir-4426	5p	23	76.67	N				5	45.45	N
hsa-mir-4428	3p	1	14.29	N
hsa-mir-4429	5p	4	44.44	N				1	0.41	N
hsa-mir-4430	3p	4	66.67	N
hsa-mir-4434	5p	4	80	N
hsa-mir-4439	5p	8	50	N
hsa-mir-4442	3p	6	35.29	N
hsa-mir-4443	5p	2	3.33	N				2	2.04	N
hsa-mir-4444(-1/-2)	3p	7	4.27	N				1	25	N
hsa-mir-4444(-1/-2)	5p	24	14.63	Y				1	50	Y
hsa-mir-4446	3p	12	4.56	N	2	2.7	N
hsa-mir-4448	3p	9	14.29	N				2	15.38	N
hsa-mir-4449	3p	394	72.56	N	4	80	N
hsa-mir-4449	5p	4	57.14	Y
hsa-mir-4451	3p	24	27.59	N				23	56.1	N
hsa-mir-4452	5p	1	25	N
hsa-mir-4453	3p	1	50	N
hsa-mir-4454	5p	6515	63.46	N	14	28.57	N	43	9.86	N
hsa-mir-4458	5p	6	54.55	N				1	50	N
hsa-mir-4459	5p	110	66.27	N
hsa-mir-4460	5p	1	50	N
hsa-mir-4461	3p	78	66.67	N	2	33.33	N	21	72.41	N
hsa-mir-4461	5p	15	44.12	Y				2	66.67	Y
hsa-mir-4463	3p	1	25	N
hsa-mir-4466	3p	1	50	Y
hsa-mir-4466	5p	7	24.14	N
hsa-mir-4470	3p	11	45.83	N
hsa-mir-4470	5p	7	58.33	Y
hsa-mir-4473	3p	15	33.33	Y				1	50	N
hsa-mir-4473	5p	28	37.33	N
hsa-mir-4474	3p	2	5.88	N
hsa-mir-4477b	3p	25	50	N
hsa-mir-4480	3p	2	40	N
hsa-mir-4484	3p	16	55.17	N	13	54.17	N	4	50	N
hsa-mir-4485	3p	167	69.87	Y	9	50	Y	14	48.28	N
hsa-mir-4485	5p	102	35.66	N	4	18.18	N	2	40	Y
hsa-mir-4487	3p	4	66.67	N				1	50	N
hsa-mir-4487	5p	3	60	Y				1	50	Y
hsa-mir-4488	5p	127	29	N				7	53.85	N
hsa-mir-4489	5p	1	2.63	N
hsa-mir-4490	3p	9	2.76	N
hsa-mir-4490	5p	3	75	Y
hsa-mir-4491	3p	11	68.75	N
hsa-mir-4491	5p	1	50	Y
hsa-mir-4492	3p	2	0.6	N
hsa-mir-4494	3p	1	12.5	N
hsa-mir-4498	5p	8	10.53	N
hsa-mir-449a	3p	1	33.33	Y
hsa-mir-449a	5p	5	0.87	N	1	7.14	N
hsa-mir-449b	3p	1	20	Y
hsa-mir-449b	5p	1	1.28	N
hsa-mir-449c	5p	61	48.41	N				2	8.7	N
hsa-mir-4502	3p	1	33.33	N				5	38.46	N
hsa-mir-4503	5p	15	48.39	N
hsa-mir-4504	3p	7	3.37	N				1	20	N
hsa-mir-4505	5p	1	25	N
hsa-mir-4508	5p	238	33.57	N				8	53.33	N
hsa-mir-450a(-1/-2)	3p	4	15.38	Y				1	25	Y
hsa-mir-450a(-1/-2)	5p	34	0.84	N				1	1.35	N
hsa-mir-450b	3p	4	57.14	Y
hsa-mir-450b	5p	25	0.61	N
hsa-mir-4511	5p	43	47.78	N
hsa-mir-4512	3p	1	5.56	N
hsa-mir-4512	5p	4	80	Y
hsa-mir-4515	5p	4	66.67	N
hsa-mir-4516	5p	2	1	N
hsa-mir-4517	5p	286	39.78	N				1	50	N
hsa-mir-4518	3p	10	30.3	N
hsa-mir-4519	5p	1	25	N
hsa-mir-451a	3p	158	43.65	Y
hsa-mir-451a	5p	65467	0.58	N	556	3.78	N
hsa-mir-4520a	3p	2163	61.73	N				9	50	N
hsa-mir-4520a	5p	17	73.91	Y
hsa-mir-4520b	3p	624	38	N				9	45	N
hsa-mir-4520b	5p	5	35.71	Y
hsa-mir-4521	3p	37	56.92	Y
hsa-mir-4521	5p	103	3.7	N				62	10.42	N
hsa-mir-4522	3p	21	75	N
hsa-mir-4523	3p	1	50	N
hsa-mir-452	3p	739	15.24	Y
hsa-mir-4524a	3p	32	4.38	N	2	6.9	N
hsa-mir-4524a	5p	8	12.7	Y	1	50	Y
hsa-mir-4525	3p	6	37.5	Y	19	70.37	N
hsa-mir-4525	5p	15	62.5	N	9	40.91	Y
hsa-mir-452	5p	95991	20.03	N	19	32.2	N	231	28.7	N
hsa-mir-4526	5p	1	20	Y
hsa-mir-4529	3p	40	60.61	N	1	50	N
hsa-mir-4529	5p	1	33.33	Y
hsa-mir-4532	5p	28078	27.55	N				4	57.14	N
hsa-mir-4536(-1/-2)	3p	14	14	N	1	33.33	N
hsa-mir-4536(-1/-2)	5p	15	21.13	Y
hsa-mir-454	3p	358	2.39	N	20	9.3	N	16	2.55	N
hsa-mir-454	5p	2	0.52	Y	1	25	Y
hsa-mir-455	3p	12946	22.9	N	75	72.12	N	69	26.34	Y
hsa-mir-455	5p	4475	13.05	Y	6	30	Y	107	28.46	N
hsa-mir-4632	5p	2	66.67	Y
hsa-mir-4633	3p	40	57.97	N
hsa-mir-4634	5p	9	52.94	N
hsa-mir-4636	3p	1	25	Y
hsa-mir-4636	5p	16	8.16	N
hsa-mir-4637	3p	1	1.92	N
hsa-mir-4638	5p	1	1.19	N
hsa-mir-4639	3p	4	57.14	Y
hsa-mir-4639	5p	8	38.1	N				3	33.33	N
hsa-mir-4640	3p	4	10.53	N
hsa-mir-4640	5p	8	29.63	Y	1	33.33	Y
hsa-mir-4642	5p	1	7.14	N
hsa-mir-4645	3p	51	62.2	N
hsa-mir-4645	5p	2	40	Y
hsa-mir-4646	3p	5	62.5	Y
hsa-mir-4646	5p	12	54.55	N
hsa-mir-4647	5p	13	46.43	N
hsa-mir-4649	3p	2	16.67	Y				1	50	N
hsa-mir-4649	5p	7	16.67	N
hsa-mir-4651	5p	8	28.57	N
hsa-mir-4653	3p	2	66.67	Y
hsa-mir-4653	5p	1	12.5	N
hsa-mir-4657	5p	3	6.67	N
hsa-mir-4659a	3p	33	56.9	N				2	66.67	N
hsa-mir-4659a	5p	1	33.33	Y
hsa-mir-4659b	3p	19	70.37	N
hsa-mir-4659b	5p	2	40	Y
hsa-mir-4660	5p	5	10.87	N
hsa-mir-4661	5p	2	2.3	N
hsa-mir-4662a	3p	1	7.14	Y
hsa-mir-4662a	5p	19	1.38	N	4	30.77	N
hsa-mir-4662b	3p	1	7.69	N
hsa-mir-4664	3p	3	13.64	Y
hsa-mir-4664	5p	1	0.61	N
hsa-mir-4665	5p	1	1.64	N
hsa-mir-4666a	5p	3	50	N
hsa-mir-4667	3p	1	20	Y
hsa-mir-4667	5p	8	22.86	N				2	66.67	N
hsa-mir-4668	3p	5	35.71	Y
hsa-mir-4668	5p	2	9.52	N
hsa-mir-4670	3p	11	13.92	N
hsa-mir-4670	5p	4	30.77	Y
hsa-mir-4671	3p	2	25	N
hsa-mir-4672	3p	1	3.03	N
hsa-mir-4676	3p	6	54.55	N
hsa-mir-4676	5p	2	50	Y
hsa-mir-4677	3p	13	1.18	N
hsa-mir-4677	5p	62	38.99	Y
hsa-mir-4678	3p	1	3.85	N
hsa-mir-4678	5p	1	5.88	Y
hsa-mir-4679(-1/-2)	3p	7	77.78	Y
hsa-mir-4679(-1/-2)	5p	10	32.26	N
hsa-mir-4680	3p	18	30	N
hsa-mir-4680	5p	7	46.67	Y
hsa-mir-4685	3p	2	2.67	N
hsa-mir-4685	5p	2	40	Y
hsa-mir-4687	3p	48	34.04	N				1	25	N
hsa-mir-4687	5p	4	11.43	Y
hsa-mir-4688	3p	2	6.9	N
hsa-mir-4690	3p	2	16.67	Y
hsa-mir-4690	5p	25	42.37	N
hsa-mir-4691	3p	1	50	N
hsa-mir-4694	3p	2	66.67	N
hsa-mir-4695	3p	1	50	Y
hsa-mir-4699	3p	2	15.38	N
hsa-mir-4701	5p	6	60	N
hsa-mir-4705	5p	2	3.13	N
hsa-mir-4707	3p	7	5.11	N
hsa-mir-4708	3p	2	6.45	N
hsa-mir-4708	5p	4	66.67	Y
hsa-mir-4709	3p	10	20	N
hsa-mir-4709	5p	11	57.89	Y
hsa-mir-4710	5p	5	5.62	N
hsa-mir-4711	3p	1	33.33	Y
hsa-mir-4711	5p	1	25	N
hsa-mir-4712	3p	7	50	N				1	33.33	N
hsa-mir-4712	5p	2	25	Y
hsa-mir-4713	5p	4	36.36	N
hsa-mir-4714	3p	13	76.47	N
hsa-mir-4715	3p	3	42.86	Y
hsa-mir-4715	5p	8	21.05	N
hsa-mir-4716	3p	2	20	N
hsa-mir-4717	3p	13	52	N
hsa-mir-4717	5p	2	66.67	Y
hsa-mir-4720	5p	3	30	N
hsa-mir-4721	3p	3	75	N
hsa-mir-4722	5p	23	44.23	N
hsa-mir-4723	3p	3	37.5	Y
hsa-mir-4723	5p	1	4.17	N	1	25	N
hsa-mir-4724	5p	18	17.31	N
hsa-mir-4725	3p	2	8	N
hsa-mir-4727	5p	5	55.56	Y
hsa-mir-4728	3p	10	9.17	Y				9	60	N
hsa-mir-4728	5p	8	6.3	N				2	66.67	Y
hsa-mir-4729	3p	4	44.44	N
hsa-mir-4729	5p	2	50	Y
hsa-mir-4730	5p	2	40	N
hsa-mir-4731	3p	3	18.75	Y
hsa-mir-4731	5p	4	22.22	N	1	33.33	N
hsa-mir-4732	3p	7	4.12	Y
hsa-mir-4732	5p	15	1.75	N
hsa-mir-4733	3p	1	50	Y
hsa-mir-4733	5p	11	64.71	N
hsa-mir-4734	3p	5	31.25	N
hsa-mir-4734	5p	2	66.67	Y
hsa-mir-4738	3p	14	51.85	N
hsa-mir-4739	3p	2	25	N
hsa-mir-4740	5p	54	51.43	N
hsa-mir-4742	3p	19	5.09	N	1	12.5	N	4	44.44	N
hsa-mir-4742	5p	5	8.62	Y				1	50	Y
hsa-mir-4743	5p	24	33.33	N
hsa-mir-4745	3p	2	40	Y	2	50	N
hsa-mir-4745	5p	3	30	N
hsa-mir-4748	5p	2	33.33	N	1	33.33	N	1	50	N
hsa-mir-4749	3p	1	50	Y
hsa-mir-4749	5p	4	15.38	N				1	50	N
hsa-mir-4750	5p	5	41.67	N				1	16.67	N
hsa-mir-4751	5p	2	20	N
hsa-mir-4752	5p	1	25	N
hsa-mir-4753	3p	5	71.43	Y
hsa-mir-4753	5p	19	55.88	N
hsa-mir-4754	5p	4	16.67	N
hsa-mir-4755	5p	1	25	Y				2	25	N
hsa-mir-4757	3p	21	51.22	Y
hsa-mir-4757	5p	19	40.43	N
hsa-mir-4758	5p	1	33.33	Y
hsa-mir-4759	5p	6	75	N
hsa-mir-4762	3p	7	58.33	Y				1	50	N
hsa-mir-4762	5p	12	40	N
hsa-mir-4763	3p	3	42.86	N
hsa-mir-4763	5p	2	33.33	Y
hsa-mir-4766	3p	15	44.12	Y
hsa-mir-4766	5p	3	4	N
hsa-mir-4767	5p	8	66.67	N
hsa-mir-4768	5p	5	10	N
hsa-mir-4769	5p	6	31.58	N
hsa-mir-4771(-1/-2)	5p	3	42.86	N				1	50	N
hsa-mir-4772	3p	9	10	Y
hsa-mir-4772	5p	42	8.9	N
hsa-mir-4773(-1/-2)	3p	1	2.78	Y
hsa-mir-4773(-1/-2)	5p	1	2.27	N
hsa-mir-4774	5p	1	33.33	N
hsa-mir-4775	5p	9	11.54	N
hsa-mir-4776(-1/-2)	5p	13	72.22	N
hsa-mir-4777	3p	7	28	N
hsa-mir-4778	3p	4	30.77	N
hsa-mir-4778	5p	1	9.09	Y
hsa-mir-4779	3p	1	5	N
hsa-mir-4779	5p	1	50	Y
hsa-mir-4780	3p	6	40	N	4	40	N
hsa-mir-4781	3p	135	47.54	N	3	60	N
hsa-mir-4781	5p	4	50	Y
hsa-mir-4782	3p	1	50	Y
hsa-mir-4782	5p	1	20	N
hsa-mir-4785	3p	4	5.06	N
hsa-mir-4786	5p	25	29.41	N				3	75	N
hsa-mir-4787	3p	8	3.96	N				1	1.72	N
hsa-mir-4788	5p	9	22.5	N
hsa-mir-4791	5p	241	41.62	N				7	11.86	N
hsa-mir-4792	5p	63	49.22	N
hsa-mir-4794	3p	7	25.93	Y
hsa-mir-4794	5p	23	36.51	N				1	50	N
hsa-mir-4795	3p	24	63.16	N
hsa-mir-4796	5p	4	22.22	N
hsa-mir-4797	3p	34	70.83	N				2	66.67	N
hsa-mir-4797	5p	2	50	Y
hsa-mir-4798	5p	17	15.74	N
hsa-mir-4799	5p	11	55	N
hsa-mir-4800	5p	3	10.34	N
hsa-mir-4802	3p	67	16.26	N				2	33.33	N
hsa-mir-4802	5p	12	27.91	Y
hsa-mir-4804	3p	4	80	Y
hsa-mir-4804	5p	7	33.33	N
hsa-mir-483	3p	164	56.55	Y	2	25	Y	174	31.75	N
hsa-mir-483	5p	108	18.78	N	14	27.45	N	117	25.71	Y
hsa-mir-484	5p	123	0.74	N	24	6.09	N	7	3.04	N
hsa-mir-485	3p	203	8.99	Y	200	10.02	Y	8	27.59	N
hsa-mir-485	5p	29	1.01	N	16	0.52	N
hsa-mir-486	3p	85	4.08	Y	1	6.67	Y	2	5.26	Y
hsa-mir-486	5p	3609	1.03	N	6	1.89	N	4	0.56	N
hsa-mir-487a	3p	57	3.41	N	33	6.43	N
hsa-mir-487a	5p	7	0.9	Y
hsa-mir-487b	3p	2260	39.75	N	536	10.71	N	6	13.64	N
hsa-mir-487b	5p	32	53.33	Y	8	50	Y
hsa-mir-488	3p	12	7.06	N	12	7.45	Y
hsa-mir-488	5p	2	6.25	Y	71	10.29	N	4	18.18	N
hsa-mir-489	3p	449	43.93	N				1	5.88	N
hsa-mir-489	5p	1	25	Y
hsa-mir-490	3p	5	5.75	N	8	8.79	N	1	10	N
hsa-mir-491	3p	26	15.29	Y				1	10	Y
hsa-mir-491	5p	547	32.79	N	95	38.93	N	4	26.67	N
hsa-mir-493	3p	26	0.67	Y
hsa-mir-493	5p	70	0.7	N	2	4.65	N	5	17.86	N
hsa-mir-494	3p	99	0.54	N	2	3.77	N	2	4.76	N
hsa-mir-494	5p	10	24.39	Y
hsa-mir-495	3p	1424	23.92	N	75	9.39	N
hsa-mir-495	5p	8	2.28	Y
hsa-mir-496	3p	495	59.71	N	37	46.84	N	2	66.67	N
hsa-mir-496	5p	127	49.22	Y	1	33.33	Y
hsa-mir-497	3p	414	50.3	Y
hsa-mir-497	5p	4841	6.18	N	436	15.68	N	9	10.84	N
hsa-mir-498	5p	3	30	N				3	1.63	N
hsa-mir-4999	3p	3	27.27	Y
hsa-mir-4999	5p	80	57.97	N				3	60	N
hsa-mir-499a	3p	6	17.14	Y
hsa-mir-499a	5p	8	0.9	N	10	1.79	N
hsa-mir-499b	5p	1	33.33	N
hsa-mir-5000	3p	4	7.55	N
hsa-mir-5000	5p	4	40	Y
hsa-mir-5001	3p	4	8.33	Y
hsa-mir-5001	5p	48	42.11	N				4	20	N
hsa-mir-5002	5p	4	28.57	N
hsa-mir-5003	5p	2	10	N
hsa-mir-5006	5p	1	33.33	Y
hsa-mir-5008	5p	2	7.69	N
hsa-mir-5009	5p	50	67.57	N				18	72	N
hsa-mir-500a	3p	7017	34.1	N	63	39.62	N	44	13.33	N
hsa-mir-500a	5p	87	1.45	Y	12	30.77	Y
hsa-mir-500b	3p	77	46.11	Y				6	46.15	Y
hsa-mir-500b	5p	87	1.45	N	12	30.77	N
hsa-mir-5010	3p	16	8.42	Y
hsa-mir-5010	5p	9	3.26	N	7	8.97	N	2	9.52	N
hsa-mir-501	3p	170	3.86	N	1	1.2	N	5	13.16	N
hsa-mir-501	5p	25	1.19	Y	4	19.05	Y
hsa-mir-502	3p	1025	7.84	N	16	4.41	N	80	38.46	N
hsa-mir-502	5p	349	34.28	Y	1	20	Y	1	25	Y
hsa-mir-503	3p	17	33.33	Y
hsa-mir-503	5p	7	0.76	N	9	11.11	N	4	0.55	N
hsa-mir-504	3p	1	8.33	Y	3	50	Y	2	50	Y
hsa-mir-504	5p	551	56.7843	N	371	16.12	N	28	7.31	N
hsa-mir-5047	3p	3	75	N
hsa-mir-505	3p	5490	56.77	N	118	34.91	N	63	53.39	Y
hsa-mir-505	5p	8	0.94	Y	1	0.86	Y	1	0.51	N
hsa-mir-506	3p	2676	29.27	N
hsa-mir-506	5p	7	4.19	Y
hsa-mir-507	3p	11	3.22	N
hsa-mir-508	3p	2602	6.26	N	1	5	N
hsa-mir-508	5p	4	1.89	Y
hsa-mir-5087	5p	8	61.54	N
hsa-mir-5088	3p	5	21.74	N	2	66.67	N	2	66.67	N
hsa-mir-5089	3p	53	47.32	Y
hsa-mir-5089	5p	248	60.93	N
hsa-mir-5090	5p	7	41.18	N
hsa-mir-509(-1/-2/-3)	3p	224	3.15	N	1	25	N	1	3.33	N
hsa-mir-509(-1/-2/-3)	5p	2	0.24	Y	1	25	Y
hsa-mir-5091	5p	51	55.43	N				13	81.25	N
hsa-mir-5094	3p	1	33.33	Y
hsa-mir-5094	5p	5	41.67	N
hsa-mir-5095	3p	137	80.12	N	2	40	N
hsa-mir-5095	5p	49	52.69	Y				3	27.27	N
hsa-mir-5096	3p	38	54.29	Y
hsa-mir-5096	5p	349	56.75	N	7	53.85	N	5	55.56	N
hsa-mir-5100	3p	19	67.86	N
hsa-mir-510	3p	7	4.35	N
hsa-mir-510	5p	13	9.29	Y
hsa-mir-511(-1/-2)	3p	2888	20.63	N
hsa-mir-511(-1/-2)	5p	270	8.1	Y
hsa-mir-512(-1/-2)	3p	1	0.72	N				66	1.97	N
hsa-mir-512(-1/-2)	5p							2	1.48	Y
hsa-mir-513a(-1/-2)	3p	17	15.6	Y
hsa-mir-513a(-1/-2)	5p	15	3.21	N
hsa-mir-513b	5p	3	0.96	N
hsa-mir-513c	3p	29	23.2	Y
hsa-mir-513c	5p	23	2.27	N	2	22.22	N
hsa-mir-514a(-1/-2/-3)	3p	11981	26.79	N	1	16.67	N
hsa-mir-514a(-1/-2/-3)	5p	5	1.1	Y
hsa-mir-514b	3p	24	5.32	N
hsa-mir-514b	5p	40	13.11	Y
hsa-mir-515(-1/-2)	5p	1	3.03	N				2	1.29	N
hsa-mir-516b(-1/-2)	5p	13	9.49	N	1	8.33	N	169	17.28	N
hsa-mir-517a	3p	38	18.27	N	1	11.11	N	40	5.03	N
hsa-mir-517a	5p	1	7.69	Y				2	33.33	Y
hsa-mir-517b	3p	38	18.27	N	1	11.11	N	40	5.03	N
hsa-mir-517b	5p	1	7.69	Y				2	33.33	Y
hsa-mir-517c	3p	8	29.63	N				1	5.26	Y
hsa-mir-517c	5p	1	7.69	Y				2	1.28	N
hsa-mir-5186	3p	1	50	N
hsa-mir-5187	3p	2	28.57	Y
hsa-mir-5187	5p	54	6.18	N	4	6.06	N
hsa-mir-5188	3p	30	22.39	N				1	50	N
hsa-mir-5188	5p	8	61.54	Y
hsa-mir-5189	5p	12	2.94	N
hsa-mir-518a(-1/-2)	3p	8	40	N				216	57.75	N
hsa-mir-518d	3p							2	10	N
hsa-mir-518e	3p	4	16.67	Y				26	18.71	N
hsa-mir-518e	5p	19	35.19	N				9	8.04	Y
hsa-mir-518f	3p	4	15.38	N				128	16.65	N
hsa-mir-5190	3p	2	66.67	N
hsa-mir-5191	3p	8	72.73	N	4	44.44	N
hsa-mir-5193	3p	10	32.26	N
hsa-mir-5193	5p	1	50	Y
hsa-mir-519a(-1/-2)	3p	5	10.42	N
hsa-mir-519a(-1/-2)	5p	8	18.6	Y				13	11.21	N
hsa-mir-519b	3p							1	0.75	N
hsa-mir-519b	5p	19	35.19	N				9	8.04	Y
hsa-mir-519c	5p	19	35.19	N				9	8.04	N
hsa-mir-519d	3p	1	1.3	N				6	5.66	N
hsa-mir-519e	3p							3	60	Y
hsa-mir-520a	3p	1	3.45	N				22	2.19	N
hsa-mir-520a	5p	2	13.33	Y				5	5.21	Y
hsa-mir-520b	3p	4	33.33	N				13	20.97	N
hsa-mir-520b	5p	2	40	Y				2	33.33	Y
hsa-mir-520c	3p	10	10.64	N				21	13.46	N
hsa-mir-520e	3p	1	16.67	N				1	3.03	N
hsa-mir-520e	5p							1	11.11	Y
hsa-mir-520f	3p	6	3.61	N				9	7.38	N
hsa-mir-520g	3p	37	56.06	N				113	34.45	N
hsa-mir-520g	5p							1	11.11	Y
hsa-mir-520h	3p	4	12.5	N				35	29.41	N
hsa-mir-520h	5p							1	11.11	Y
hsa-mir-522	3p							1	3.03	Y
hsa-mir-522	5p	19	35.19	N				9	8.04	N
hsa-mir-523	3p	9	22.5	Y	1	50	N	143	43.87	N
hsa-mir-523	5p	19	35.19	N				9	8.04	Y
hsa-mir-524	5p	1	5.88	N				1	3.13	Y
hsa-mir-525	3p	1	20	Y				8	21.62	Y
hsa-mir-526a(-1/-2)	3p							13	14.13	N
hsa-mir-526b	3p	6	35.29	Y				13	27.66	Y
hsa-mir-526b	5p	1	4.35	N				2	1.8	N
hsa-mir-532	3p	198	0.79	Y
hsa-mir-532	5p	4931	4.85	N	38	5.86	N	13	2.62	N
hsa-mir-539	3p	319	34.6	Y	90	30.61	N	4	10.26	N
hsa-mir-539	5p	115	10.43	N	13	32.5	Y
hsa-mir-541	3p	1	1.72	N
hsa-mir-541	5p	1	2.86	Y	5	22.73	N
hsa-mir-542	3p	3488	20.49	N	8	6.9	N	30	10.53	N
hsa-mir-542	5p	167	7.16	Y	4	20	Y
hsa-mir-543	3p	15	1.3	N	114	13.64	N
hsa-mir-543	5p	189	55.92	Y
hsa-mir-544a	5p	1	3.57	N	1	6.67	N
hsa-mir-544b	3p	6	42.86	N
hsa-mir-545	3p	49	24.14	Y
hsa-mir-545	5p	82	29.5	N
hsa-mir-548a(-1/-2/-3)	3p	4	0.98	N
hsa-mir-548a(-1/-2/-3)	5p	5	33.33	Y
hsa-mir-548aa-1	3p	269	81.52	N	1	33.33	N	5	83.33	N
hsa-mir-548aa-2	3p	271	81.63	N	1	33.33	N	5	83.33	N
hsa-mir-548ab	5p	20	23.53	N
hsa-mir-548ac	3p	4	44.44	Y
hsa-mir-548ac	5p	24	35.29	N
hsa-mir-548ad	5p	274	25.54	N	7	46.67	N	1	50	Y
hsa-mir-548ae-2	5p	263	25.78	N	7	50	N	1	50	N
hsa-mir-548ag-1	5p	3	42.86	N
hsa-mir-548ag-2	3p	3	5.66	N
hsa-mir-548ag-2	5p	1	4.17	Y
hsa-mir-548ah	3p	25	19.08	N	4	40	Y	2	22.22	N
hsa-mir-548ah	5p	1	2.38	Y	1	7.14	N
hsa-mir-548ai	5p	7	3.91	N
hsa-mir-548aj-2	5p	7	16.67	N	1	33.33	N
hsa-mir-548ak	5p	40	47.06	N
hsa-mir-548al	3p	47	30.92	N				4	57.14	N
hsa-mir-548al	5p	10	21.74	Y
hsa-mir-548am	3p	20	18.02	Y				1	33.33	N
hsa-mir-548am	5p	73	21.22	N
hsa-mir-548ao	3p	4	21.05	N
hsa-mir-548ap	5p	26	61.9	N	1	50	N	12	44.44	N
hsa-mir-548aq	3p	16	7.96	N	2	14.29	N	1	50	N
hsa-mir-548aq	5p	2	11.11	Y
hsa-mir-548ar	3p	14	4.43	N
hsa-mir-548ar	5p	3	7.89	Y
hsa-mir-548at	3p	4	57.14	Y
hsa-mir-548at	5p	1	2.04	N
hsa-mir-548au	5p	50	15.87	N
hsa-mir-548av	3p	2	11.11	N
hsa-mir-548aw	3p	16	27.59	Y
hsa-mir-548aw	5p	276	12.73	N
hsa-mir-548ax	3p	1	1.69	N				1	33.33	N
hsa-mir-548ax	5p	1	5	Y
hsa-mir-548b	3p	1	0.76	Y	1	10	N
hsa-mir-548b	5p	19	8.84	N				1	12.5	Y
hsa-mir-548c	5p	91	24.59	N				2	66.67	N
hsa-mir-548d(-1/-2)	3p	24	12.12	Y
hsa-mir-548d(-1/-2)	5p	354	16.28	N	13	61.9	N
hsa-mir-548e	3p	152	12.11	N	1	2.04	N	6	6.82	N
hsa-mir-548e	5p	18	24	Y	3	50	Y	2	40	Y
hsa-mir-548f	3p	1	11.11	N				314	69.47	N
hsa-mir-548g	5p	7	16.28	N
hsa-mir-548h	5p	4	7.14	N	1	33.33	N	1	1.89	N
hsa-mir-548i	5p	1	1.19	N	2	50	N
hsa-mir-548j	3p	1	3.13	Y
hsa-mir-548j	5p	152	24.52	N	2	66.67	N	80	33.61	N
hsa-mir-548k	3p	8	57.14	Y
hsa-mir-548k	5p	9	1.88	N				7	3.74	N
hsa-mir-548l	3p	2	33.33	Y
hsa-mir-548l	5p	5	1.19	N
hsa-mir-548n	5p	37	34.91	N
hsa-mir-548o	3p	20	1.24	N	2	8.7	N	1	7.69	N
hsa-mir-548p	3p	31	22.63	N	2	25	N	11	52.38	N
hsa-mir-548q	5p	327	73.81	N	2	50	N
hsa-mir-548s	3p	15	30	N	1	33.33	N	1	33.33	N
hsa-mir-548t	3p	264	81.23	N	1	33.33	N	5	83.33	Y
hsa-mir-548t	5p	5	17.24	Y				5	22.73	N
hsa-mir-548u	3p	6	18.18	N				1	20	N
hsa-mir-548v	3p	48	31.37	N
hsa-mir-548v	5p	9	30	Y	4	66.67	N
hsa-mir-548w	3p	3	60	Y
hsa-mir-548w	5p	105	27.27	N
hsa-mir-548x	5p	7	16.67	N
hsa-mir-548y	3p	1	4.17	Y				2	33.33	N
hsa-mir-548z	3p	23	25	N
hsa-mir-549	3p	30	28.04	N	1	33.33	N
hsa-mir-549	5p	14	36.84	Y
hsa-mir-550a(-1/-2/-3)	3p	94	7.53	N				3	8.33	N
hsa-mir-550a(-1/-2/-3)	5p	132	20.53	Y				1	25	Y
hsa-mir-550b(-1/-2)	3p	1	50	Y
hsa-mir-550b(-1/-2)	5p	4	44.44	N
hsa-mir-551a	3p	10	11.11	N	2	6.67	N	9	15.79	N
hsa-mir-556	3p	6	17.65	Y				2	11.11	N
hsa-mir-5571	3p	2	15.38	N
hsa-mir-5579	3p	5	38.46	Y
hsa-mir-5581	3p	17	13.6	N				1	16.67	N
hsa-mir-5581	5p	1	20	Y
hsa-mir-5582	3p	19	47.5	N
hsa-mir-5583(-1/-2)	3p	1	33.33	N
hsa-mir-5585	3p	27	41.54	N
hsa-mir-558	5p	157	45.64	N
hsa-mir-5586	3p	1	7.14	Y
hsa-mir-5586	5p	2	9.09	N
hsa-mir-5588	3p	9	11.54	Y
hsa-mir-5588	5p	50	26.18	N
hsa-mir-5591	5p	2	66.67	N
hsa-mir-559	3p	3	5	N
hsa-mir-561	5p	7	3.78	N
hsa-mir-566	3p	70	63.06	N
hsa-mir-566	5p	1	25	Y
hsa-mir-567	3p	1	25	N
hsa-mir-5680	3p	28	22.76	N	5	71.43	N
hsa-mir-5683	5p	84	3.74	N	1	3.13	N
hsa-mir-5684	3p	34	61.82	Y
hsa-mir-5684	5p	295	41.55	N
hsa-mir-5686	3p	36	83.72	N
hsa-mir-5686	5p	9	56.25	Y
hsa-mir-5687	5p							1	25	N
hsa-mir-5689	3p	2	50	N
hsa-mir-5690	3p	4	33.33	Y
hsa-mir-5690	5p	20	3.28	N
hsa-mir-5692a(-1/-2)	5p	2	66.67	N
hsa-mir-5695	3p	34	45.95	N	1	50	N
hsa-mir-5695	5p	7	63.64	Y
hsa-mir-5696	3p	6	8.45	Y
hsa-mir-5696	5p	25	28.09	N
hsa-mir-5697	5p	6	13.64	N				1	50	N
hsa-mir-5698	5p	1	2.17	N
hsa-mir-5699	3p	48	19.67	N	2	50	Y
hsa-mir-5699	5p	32	14.55	Y				2	16.67	N
hsa-mir-5701(-1/-2)	5p	13	0.62	N
hsa-mir-5702	3p	2	50	N
hsa-mir-5702	5p	1	33.33	Y
hsa-mir-5703	3p	8	66.67	N
hsa-mir-5703	5p	3	50	Y
hsa-mir-570	3p	7	2.71	N	3	16.67	N
hsa-mir-570	5p	7	3.91	Y
hsa-mir-5706	5p	3	20	N
hsa-mir-5708	3p	11	55	N
hsa-mir-5708	5p	4	40	Y
hsa-mir-573	5p	45	18	N
hsa-mir-574	3p	833	0.98	N	79	3.55	N	5	4.1	N
hsa-mir-574	5p	341	1.7	Y	5	10.87	Y	2	4.17	Y
hsa-mir-576	3p	152	4.56	Y				3	5.45	Y
hsa-mir-576	5p	85	1.91	N				1	0.54	N
hsa-mir-577	3p	2	66.67	Y	2	40	Y
hsa-mir-577	5p	152	28.46	N	11	6.67	N	3	1.7	N
hsa-mir-578	5p	1	10	N
hsa-mir-579	3p	20	24.39	Y
hsa-mir-579	5p	39	13.13	N
hsa-mir-580	3p	21	8.61	N
hsa-mir-581	5p	31	30.1	N
hsa-mir-582	3p	412	8.42	Y	9	15	Y	5	71.43	N
hsa-mir-582	5p	1526	30.38	N	69	35.2	N	1	20	Y
hsa-mir-584	3p	3	1.72	Y
hsa-mir-584	5p	80	3.06	N	77	1.95	N	2	7.14	N
hsa-mir-585	3p	1524	23.56	N	3	33.33	N
hsa-mir-585	5p	25	7.08	Y
hsa-mir-589	3p	60	12.22	Y				12	9.09	Y
hsa-mir-589	5p	53	1.07	N	5	12.2	N	3	0.94	N
hsa-mir-590	3p	1100	23.42	N	158	57.66	N	7	31.82	N
hsa-mir-590	5p	158	4.33	Y	22	10.73	Y
hsa-mir-592	5p	32	10.42	N	3	3.09	N
hsa-mir-597	3p	21	41.18	N	2	28.57	N	4	36.36	N
hsa-mir-597	5p	9	25	Y	2	28.57	Y
hsa-mir-598	3p	135	0.59	N	147	1.51	N	14	1.04	N
hsa-mir-598	5p	10	52.63	Y
hsa-mir-599	5p	10	16.13	N				3	2.31	N
hsa-mir-600	3p	4	44.44	Y
hsa-mir-600	5p	1	2.94	N
hsa-mir-602	5p							1	50	N
hsa-mir-605	3p	2	6.9	Y	1	33.33	N	2	50	N
hsa-mir-605	5p	8	19.05	N				1	25	Y
hsa-mir-607	3p	1	50	Y
hsa-mir-607	5p	7	25	N
hsa-mir-611	5p	1	50	N
hsa-mir-612	3p	3	75	Y
hsa-mir-612	5p	5	71.43	N
hsa-mir-615	3p	73	1.72	N
hsa-mir-615	5p	8	9.52	Y
hsa-mir-616	3p	48	22.75	Y
hsa-mir-616	5p	7	2.68	N
hsa-mir-618	5p	4	1.16	N	5	10	N	1	2.27	N
hsa-mir-619	5p	322	67.36	N	5	50	N	13	68.42	N
hsa-mir-620	5p	3	75	N
hsa-mir-624	3p	22	23.4	Y
hsa-mir-624	5p	230	31	N
hsa-mir-625	3p	339	18.04	N	302	53.55	N	115	30.75	N
hsa-mir-625	5p	5	0.51	Y	11	2.51	Y	5	3.94	Y
hsa-mir-627	3p	69	54.76	Y	2	50	Y
hsa-mir-627	5p	772	9.01	N	12	32.43	N	1	50	N
hsa-mir-628	3p	888	57.33	Y	24	46.15	Y	4	20	N
hsa-mir-628	5p	177	1.28	N	4	1.22	N	1	5.88	Y
hsa-mir-629	3p	257	15.07	Y	1	12.5	Y	6	35.29	Y
hsa-mir-629	5p	344	3.54	N	2	2.94	N	25	1.66	N
hsa-mir-631	3p	1	50	N
hsa-mir-632	3p	21	67.74	N
hsa-mir-636	3p	2	4.76	N				1	50	N
hsa-mir-636	5p	2	40	Y
hsa-mir-638	5p	1	50	N
hsa-mir-639	3p	22	78.57	N
hsa-mir-641	3p	7	26.92	Y				3	23.08	Y
hsa-mir-641	5p	28	25.93	N	72	35.29	N	22	30.14	N
hsa-mir-642a	3p	13	5.51	Y	2	50	Y
hsa-mir-642a	5p	7	1.97	N	1	6.25	N
hsa-mir-642b	5p	7	70	Y
hsa-mir-643	3p	45	31.69	N	2	16.67	N	1	2.94	N
hsa-mir-643	5p	17	24.29	Y	1	50	Y
hsa-mir-644b	3p	90	6.23	Y	2	16.67	Y
hsa-mir-644b	5p	245	15.16	N	5	5.88	N
hsa-mir-651	3p	2	22.22	Y
hsa-mir-651	5p	104	3.9	N				2	1.65	N
hsa-mir-652	3p	489	1.43	N	5	0.76	N	9	1.81	N
hsa-mir-652	5p	159	19.25	Y	1	16.67	Y	2	50	Y
hsa-mir-653	3p	40	6.64	Y
hsa-mir-653	5p	24	0.91	N				1	12.5	Y
hsa-mir-654	3p	1296	6.73	N	26	13.27	N
hsa-mir-654	5p	400	16.77	Y	11	17.19	Y
hsa-mir-655	3p	61	1.35	N	1	1.41	N
hsa-mir-656	3p	13	0.64	N	46	12.23	N
hsa-mir-658	3p	9	60	N
hsa-mir-658	5p	2	66.67	Y
hsa-mir-659	3p	1	12.5	Y
hsa-mir-659	5p	367	25.07	N	4	28.57	N	2	12.5	N
hsa-mir-660	3p	7	2.4	Y	1	3.7	Y
hsa-mir-660	5p	207	0.71	N	44	6.2	N	2	0.43	N
hsa-mir-663a	3p	60	62.5	N	11	78.57	N
hsa-mir-663a	5p	41	57.75	Y				2	66.67	N
hsa-mir-663b	3p	50	79.37	N
hsa-mir-663b	5p	14	87.5	Y
hsa-mir-664	3p	1023	3.68	N	22	30.99	Y	33	6.95	N
hsa-mir-664	5p	4181	35.12	Y	161	39.08	N	41	36.94	Y
hsa-mir-665	3p	6	0.77	N
hsa-mir-668	3p	19	33.33	N	41	44.57	N	1	50	N
hsa-mir-671	3p	33	3.4	Y				1	3.7	Y
hsa-mir-671	5p	48	0.54	N	3	0.93	N	4	4.08	N
hsa-mir-675	3p	62	10.05	N
hsa-mir-675	5p	2	11.11	Y
hsa-mir-676	3p	4	1.26	N				2	3.03	N
hsa-mir-676	5p	23	32.86	Y				3	11.11	Y
hsa-mir-708	3p	3173	55.37	Y	186	47.33	Y	20	26.67	Y
hsa-mir-708	5p	642	0.66	N	71	1.89	N	21	1.01	N
hsa-mir-7(-1/-2/-3)	3p	832	22.44	Y	45	6	Y	17	35.42	Y
hsa-mir-7(-1/-2/-3)	5p	296	1.64	N	778	1.33	N	63	1.94	N
hsa-mir-720	5p	7896	42.01	N	6	3.23	N	50	39.06	N
hsa-mir-744	3p	149	12.3	Y	5	3.82	Y
hsa-mir-744	5p	2634	2.23	N	404	5.79	N	275	3.69	N
hsa-mir-758	3p	8	0.68	N
hsa-mir-758	5p	18	4.38	Y	3	2.21	N
hsa-mir-760	3p	33	35.87	N	18	7.09	N	6	10	N
hsa-mir-765	3p	49	43.75	N	3	50	N	5	62.5	N
hsa-mir-766	3p	118	5.04	N	5	8.62	N	1	1.54	Y
hsa-mir-766	5p	12	15	Y	3	10	Y	1	1.45	N
hsa-mir-767	3p	1	25	Y				1	33.33	Y
hsa-mir-769	3p	326	29.29	Y	105	37.1	N	19	36.54	Y
hsa-mir-769	5p	1447	1.78	N	16	5.86	Y	12	1.71	N
hsa-mir-770	3p	1	50	Y	11	44	Y
hsa-mir-770	5p	1	4.35	N	9	11.84	N
hsa-mir-873	3p	5	11.11	Y	44	43.56	Y	94	39.33	Y
hsa-mir-873	5p	209	43.36	N	427	16.65	N	17	1.17	N
hsa-mir-874	3p	725	5.53	N	126	12.52	N	2	3.7	N
hsa-mir-874	5p	25	4.31	Y	10	10.99	Y
hsa-mir-876	3p	2	6.06	Y	15	23.08	N	3	30	Y
hsa-mir-877	3p	4	14.29	Y
hsa-mir-877	5p	112	2.34	N	8	8.51	N	16	4.95	N
hsa-mir-885	3p	1	0.64	Y	5	1.11	Y
hsa-mir-885	5p	17	1.94	N	68	14.23	N
hsa-mir-887	3p	119	3.31	N	6	1.55	N	3	4.48	N
hsa-mir-887	5p	15	22.73	Y	5	62.5	Y
hsa-mir-888	5p	2	2.53	N
hsa-mir-889	3p	84	1.28	N	94	3.17	N	5	2.13	N
hsa-mir-889	5p	15	17.05	Y	4	23.53	Y
hsa-mir-891a	5p	8	0.7	N
hsa-mir-892a	5p	1	25	Y
hsa-mir-892b	3p	8	25.81	N
hsa-mir-9(-1/-2)	3p	702	33.6	Y	70316	52.2	Y	40	53.33	Y
hsa-mir-9(-1/-2)	5p	1049	3.45	N	12557	5.61	N	58	4.14	N
hsa-mir-922	3p	1	33.33	N
hsa-mir-92a(-1/-2)	3p	15663	2.35	N	422	4.59	N	3524	2.73	N
hsa-mir-92a(-1/-2)	5p	6	0.38	Y	3	9.38	Y	19	1.51	Y
hsa-mir-92b	3p	286	1.63	N	135	2.12	N	1017	2.14	N
hsa-mir-92b	5p	6	0.9	Y	5	1.56	Y	34	2.17	Y
hsa-mir-9-3	3p	744	34.9	Y	65702	50.66	Y	38	58.46	Y
hsa-mir-93	3p	114	4.71	Y	8	6.84	Y	9	12.16	Y
hsa-mir-934	3p	1	25	Y
hsa-mir-935	3p	84	8.79	N	41	9.03	N	8	6.11	N
hsa-mir-9-3	5p	1055	3.47	N	12781	5.7	N	59	4.21	N
hsa-mir-93	5p	7753	1.21	N	472	5.89	N	193	2.32	N
hsa-mir-936	3p	2	40	Y
hsa-mir-936	5p	44	51.16	N
hsa-mir-937	3p	6	10.71	N
hsa-mir-938	3p	3	33.33	N
hsa-mir-939	3p	2	40	Y
hsa-mir-939	5p	30	60	N				1	20	N
hsa-mir-940	3p	22	6.53	N
hsa-mir-941(-1/-2/-3/-4)	3p	32	0.82	N	6	0.98	N	7	3.24	N
hsa-mir-941(-1/-2/-3/-4)	5p	12	8.05	Y
hsa-mir-942	3p	46	31.94	Y				1	20	Y
hsa-mir-942	5p	309	41.48	N				49	49.49	N
hsa-mir-943	3p	3	37.5	N				2	66.67	N
hsa-mir-944	3p	5882	14.16	N				4	17.39	N
hsa-mir-944	5p	2	1.21	Y
hsa-mir-95	3p	932	2.55	N	60	7.01	N	19	6.29	N
hsa-mir-95	5p	97	52.72	Y	11	61.11	Y	1	50	Y
hsa-mir-96	3p	1	2.17	Y
hsa-mir-96	5p	280	0.59	N				1	0.49	N
hsa-mir-98	3p	41	20.4	Y	2	11.76	Y
hsa-mir-98	5p	1766	0.79	N	225	4.19	N
hsa-mir-99a	3p	235	2.71	Y	1	1.43	Y
hsa-mir-99a	5p	24667	2.95	N	1002	2.81	N	2	3.23	N
hsa-mir-99b	3p	63	1.37	Y	4	1.78	Y	1	0.67	Y
hsa-mir-99b	5p	11379	1.16	N	670	4.62	N	105	3.06	N

## Sheet: S3
Supplementary Table 3. Mouse miRNA hairpins yielding 5'-isomiRs either from 5p or 3p arm. The number of reads (#. Reads) indicates the abundance of 5'-isomiRs from each sequencing data. Arm abundance represents the ratio of the read counts of 5’-isomiRs to the total reads mapped to one arm. The column of 5'-isomiR* indicates whether the arm produces 5'-isomiR* or not (See definition of 5'-isomiR*…
		ovary			testes			brain			newborn			embroynic			mESC
ID	arm	#. Reads	arm abundance	5'-isomiR*	#. Reads	arm abundance	5'-isomiR*	#. Reads	arm abundance	5'-isomiR*	#. Reads	arm abundance	5'-isomiR*	#. Reads	arm abundance	5'-isomiR*	#. Reads	arm abundance	5'-isomiR*
mmu-let-7a(-1/-2)	3p	1	3.45	Y				8	2.85	Y	11	13.92	Y	26	4.07	Y	1	11.11	Y
mmu-let-7a(-1/-2)	5p	31	2.64	N	112	3.5	N	2634	1.78	N	485	0.22	N	1351	1.42	N	23	2.43	N
mmu-let-7b	3p				1	50	Y				2	10.53	Y	3	8.82	Y
mmu-let-7b	5p	18	1.76	N	28	2.51	N	1157	1.78	N	255	0.22	N	641	0.76	N	2	1.98	N
mmu-let-7c(-1/-2)	3p													2	3.64	Y
mmu-let-7c(-1/-2)	5p	75	2.34	N	130	2.6	N	4578	1.67	N	2033	0.58	N	2831	1.27	N	60	2.84	N
mmu-let-7d	3p	3	8.82	Y	5	13.51	Y	37	7.54	Y	72	16.44	Y	18	18.95	Y
mmu-let-7d	5p	69	2.38	N	108	2.96	N	5431	2.64	N	1780	1.6	N	2602	2.37	N	9	2.45	N
mmu-let-7e	3p	3	13.04	Y	3	23.08	Y	40	4.73	Y	14	9.15	Y	12	3.35	Y
mmu-let-7e	5p	3	1.05	N	5	1	N	526	1.41	N	44	0.33	N	257	1.23	N	3	0.54	N
mmu-let-7f(-1/-2)	3p										3	25	Y	1	7.14	Y
mmu-let-7f(-1/-2)	5p	31	1.92	N	106	3.22	N	3324	2.18	N	453	0.18	N	1611	1.41	N	17	2.45	N
mmu-let-7g	3p				1	20	Y	52	13.94	Y	46	45.54	Y	31	24.6	Y
mmu-let-7g	5p	25	3.75	N	68	4.15	N	3502	3.57	N	421	0.59	N	818	2.59	N	10	2.28	N
mmu-let-7i	3p	1	1.1	Y				88	2.47	Y	39	1.63	Y	31	2.68	Y	3	60	Y
mmu-let-7i	5p	24	2.42	N	42	4.6	N	1422	2.13	N	1614	1.01	N	2169	3.59	N	7	4.7	N
mmu-mir-100	3p	1	33.33	Y	3	50	Y	52	39.39	Y	27	39.13	Y	81	38.39	Y
mmu-mir-100	5p	7	4.7	N	3	4.92	N	176	3.82	N	168	2.4	N	109	4	N
mmu-mir-101a	3p	314	40.15	N	310	52.99	N	13938	38.22	N	4782	29.17	N	6866	44.97	N	890	41.9	N
mmu-mir-101a	5p	17	34.69	Y	2	25	Y	243	29.38	Y	75	33.48	Y	76	34.23	Y	40	39.6	Y
mmu-mir-101b	3p	107	16.26	N	114	24.15	N	5737	29.07	N	6485	36.51	N	6030	46.49	N	1444	26.36	N
mmu-mir-101b	5p							1	33.33	Y				4	36.36	Y	6	37.5	Y
mmu-mir-101c	3p	1	50	N	1	33.33	N	67	34.72	N	23	48.94	N	32	59.26	N	15	62.5	N
mmu-mir-103(-1/-2)	3p	84	2.79	N	243	4.91	N	3121	3.32	N	5759	5.93	N	8817	7.41	N	3711	21.67	N
mmu-mir-103(-1/-2)	5p							5	14.71	Y				6	22.22	Y
mmu-mir-106a	3p										1	25	Y				13	11.02	Y
mmu-mir-106a	5p							8	18.18	N	35	4.85	N	193	9.29	N	1196	6.02	N
mmu-mir-106b	3p	1	11.11	Y	5	20.83	Y	16	22.22	Y	101	41.56	Y	98	24.56	Y	47	25.68	Y
mmu-mir-106b	5p	31	1.43	N	29	2.65	N	193	1.63	N	96	0.1	N	1221	1.05	N	218	1.14	N
mmu-mir-107	3p	23	3.47	N	99	5.04	N	1014	4.05	N	3138	34.09	N	1497	12.43	N	458	14.41	N
mmu-mir-107	5p							9	50	Y	27	23.68	Y	4	20	Y	2	40	Y
mmu-mir-10a	3p	4	17.39	Y	3	42.86	Y	2	11.76	Y	198	17.92	Y	256	24.11	Y
mmu-mir-10a	5p	46	26.14	N	11	26.19	N	28	16.77	N	2011	28.58	N	1891	24.47	N
mmu-mir-10b	3p	37	68.52	Y	23	63.89	Y	14	66.67	Y	647	59.8	Y	1862	66.52	Y
mmu-mir-10b	5p	46	9.37	N	30	18.63	N	11	13.1	N	703	34.92	N	1384	13.92	N
mmu-mir-1186	5p										1	20	N	5	27.78	N	583	45.33	N
mmu-mir-1187	3p																59	33.52	N
mmu-mir-1187	5p										1	50	N	2	50	N
mmu-mir-1188	5p							1	4.35	N	2	1.18	N	1	5.26	N	1	6.67	N
mmu-mir-1190	3p							1	33.33	N							1	8.33	N
mmu-mir-1191	3p							3	23.08	N	2	50	N	6	12.24	N	3	20	N
mmu-mir-1192	3p										1	25	N
mmu-mir-1193	3p							1	2.63	N	20	12.35	N	5	3.31	N	3	1.08	N
mmu-mir-1193	5p										1	14.29	Y
mmu-mir-1194	3p				10	32.26	Y
mmu-mir-1194	5p				5	12.82	N
mmu-mir-1195	3p													3	50	Y	3	60	Y
mmu-mir-1195	5p				3	6.38	N				5	71.43	N	4	44.44	N	21	24.71	N
mmu-mir-1196	5p													1	20	N	118	17.93	N
mmu-mir-1197	3p										1	0.47	N	1	0.84	N	37	16.74	N
mmu-mir-1198	3p										2	6.06	Y	2	4.88	Y
mmu-mir-1198	5p							9	3.49	N	9	3.02	N	2	0.47	N
mmu-mir-122	3p										192	26.82	Y	8	61.54	Y
mmu-mir-122	5p	1	4.76	N	5	9.26	N	1	2.27	N	10995	6.64	N	55	3.63	N
mmu-mir-1231	5p										1	16.67	N
mmu-mir-124(-1/-2/-3)	3p	1	50	N	46	23	N	191847	26.58	N	5492	26.94	N	13970	22.46	N	885	45.15	N
mmu-mir-124(-1/-2/-3)	5p							24	3.11	Y	13	3.28	Y	9	3.19	Y	2	2.78	Y
mmu-mir-1247	5p	1	4.35	N							4	2.35	N	17	2.96	N
mmu-mir-1249	3p							16	2.26	N	9	5.52	N	1	2.17	N
mmu-mir-1251	3p										2	33.33	Y	4	40	Y
mmu-mir-1251	5p							4	1.65	N	66	14.16	N	10	1.74	N
mmu-mir-125a	3p							13	5.63	Y	54	9.84	Y	61	13.47	Y	11	15.94	Y
mmu-mir-125a	5p	20	1.5	N	12	3.38	N	984	1.82	N	420	1.6	N	185	1.48	N	22	1.5	N
mmu-mir-125b(-1/-2)	3p	4	11.76	Y	2	40	Y	60	18.93	Y	405	50.5	Y	448	27.37	Y	5	31.25	Y
mmu-mir-125b(-1/-2)	5p	156	3.5	N	168	6.76	N	7097	3.43	N	6708	4.81	N	2387	2.97	N	7	2.63	N
mmu-mir-126	3p	518	25.29	N	223	32.13	N	12614	36.86	N	34823	26.83	N	27320	25.13	N	384	50.79	N
mmu-mir-126	5p	25	12.76	Y	7	4.35	Y	177	2.57	Y	716	2.31	Y	496	2.32	Y	3	1.88	Y
mmu-mir-1264	3p							83	33.6	N	3	27.27	Y	3	37.5	N
mmu-mir-127	3p				6	5.36	N	1167	3.35	N	10918	5.75	N	239	1.78	N	240	2.18	N
mmu-mir-127	5p	26	46.43	Y	22	47.83	Y	3755	28	Y	8784	33.74	Y	1342	30.88	Y	669	36.64	Y
mmu-mir-128(-1/-2)	3p							1588	2.25	N	148	2.3	N	12	1.57	N	17	2.01	N
mmu-mir-129(-1/-2)	3p				2	20	Y	208	11.49	Y	10	14.71	Y				1	2.7	Y
mmu-mir-129(-1/-2)	5p							159	2.81	N	10	1.87	N	2	2.5	N	2	3.17	N
mmu-mir-1298	3p							22	7.05	Y
mmu-mir-1298	5p							14	0.92	N	6	3.53	N	3	1.54	N
mmu-mir-1306	3p										4	50	Y	8	61.54	Y	2	33.33	Y
mmu-mir-1306	5p				4	33.33	N	14	8.05	N	8	6.25	N	21	17.07	N	6	7.32	N
mmu-mir-130a	3p	8	2.18	N	2	1.17	N	59	1.76	N	389	2.46	N	355	1.82	N	808	1.44	N
mmu-mir-130a	5p							3	20	Y	30	14.08	Y	29	21.8	Y	7	3.26	Y
mmu-mir-130b	3p				3	5.88	N	11	2.88	N	64	4.37	N	168	3.37	N	372	3	N
mmu-mir-130b	5p							12	6.06	Y	85	5.93	Y	116	4.18	Y	44	3.75	Y
mmu-mir-132	3p				4	66.67	N	763	5.26	N	51	7.15	N	15	4.95	N	1	4.17	N
mmu-mir-132	5p	2	33.33	Y	2	40	Y	1139	21.87	Y	37	25.87	Y	35	31.53	Y	1	14.29	Y
mmu-mir-133a(-1/-2)	3p	126	41.58	N	35	24.65	N	465	26.63	N	60079	23.87	N	644	29.66	N	6	30	N
mmu-mir-133a(-1/-2)	5p	2	66.67	Y	3	21.43	Y	2	4.17	Y	1159	12.61	Y	32	10.74	Y	1	50	Y
mmu-mir-133b	3p	8	26.67	N	1	2.17	N	53	6.41	N	5138	5.47	N	119	8.9	N	1	20	N
mmu-mir-133b	5p							1	33.33	Y	93	15.95	Y	9	16.98	Y
mmu-mir-134	3p							20	17.09	Y	13	20.31	Y	5	15.63	Y	5	29.41	Y
mmu-mir-134	5p							17	1.51	N	64	0.66	N	51	1.53	N	29	2.94	N
mmu-mir-135a(-1/-2)	3p							2	40	Y	21	41.18	Y	51	45.13	Y	1	50	Y
mmu-mir-135a(-1/-2)	5p	88	6.22	N	8	4.97	N	2013	4.59	N	2876	12.83	N	2608	6.32	N	12	21.05	N
mmu-mir-135b	3p							4	18.18	Y	13	14.77	Y	48	31.79	Y	18	15.38	Y
mmu-mir-135b	5p				2	4.88	N	506	4.88	N	261	2.79	N	1281	4.4	N	6489	49.71	N
mmu-mir-136	3p	8	42.11	Y	9	50	Y	7294	48.84	Y	14336	52.32	Y	906	39.14	Y	721	60.79	Y
mmu-mir-136	5p	4	3.01	N	9	3.73	N	1687	3.96	N	7766	3.34	N	543	4.91	N	424	3.59	N
mmu-mir-137	3p				1	33.33	N	7725	13.07	N	1253	18.53	N	396	16.06	N	3	30	N
mmu-mir-137	5p							7	5.88	Y
mmu-mir-138(-1/-2)	3p	1	14.29	Y				148	9.87	Y	20	21.98	Y	6	18.75	Y
mmu-mir-138(-1/-2)	5p	1	0.35	N	6	2.33	N	2133	1.97	N	29	0.26	N	59	1.92	N	2	1.31	N
mmu-mir-139	3p							16	7.62	Y	2	9.52	Y	4	14.29	Y
mmu-mir-139	5p	1	2.08	N	1	4.35	N	382	2.39	N	20	1.01	N	31	1.93	N	5	5	N
mmu-mir-140	3p	154	28.84	N	100	37.59	Y	1520	33.15	N	30266	33.32	N	6970	28.86	N	286	26.41	N
mmu-mir-140	5p	1	0.54	Y	1	0.37	N	29	0.88	Y	571	1.19	Y	183	1.31	Y	22	3.41	Y
mmu-mir-141	3p	73	2.9	N	1	2.08	N	17	5.65	N	444	2.26	N	53	3	N	273	7.81	N
mmu-mir-141	5p	6	37.5	Y				1	50	Y	268	32.33	Y	41	58.57	Y	60	58.82	Y
mmu-mir-142	3p	103	43.77	Y	391	58.53	N	4071	52.04	Y	13859	51.07	N	17924	49.65	N	806	49.45	N
mmu-mir-142	5p	156	30.71	N	192	31.17	Y	3869	33.42	N	3666	59.09	Y	5164	48.91	Y	236	66.67	Y
mmu-mir-143	3p	537	3.01	N	95	4.71	N	191	2.72	N	4865	3.68	N	1420	3.84	N	27	20.77	N
mmu-mir-143	5p	18	8.78	Y	4	13.79	Y	11	13.75	Y	85	6.28	Y	27	5.81	Y
mmu-mir-144	3p	132	12.29	N	80	17.43	N	1487	15.54	N	2090	3.43	N	1598	10.55	N	2	18.18	N
mmu-mir-144	5p	2	16.67	Y	7	53.85	Y	97	25.94	Y	259	18.45	Y	85	12.61	Y
mmu-mir-145	3p	91	36.55	Y	32	44.44	Y	73	52.14	Y	170	24.57	Y	240	48	Y	9	21.95	Y
mmu-mir-145	5p	33	2.17	N	49	41.88	N	39	1.91	N	231	1.47	N	93	2.06	N	9	3.24	N
mmu-mir-146a	3p							1	25	Y				1	33.33	Y
mmu-mir-146a	5p	2	5.71	N	3	2.46	N	54	4.78	N	67	4.05	N	53	4.73	N	23	21.5	N
mmu-mir-146b	3p							2	9.52	Y	1	9.09	Y	7	6.03	Y
mmu-mir-146b	5p	2	3.28	N				32	2.87	N	33	4.03	N	915	4.78	N	11	8.66	N
mmu-mir-147	3p				8	17.78	N	3	5.36	N	33	33.33	N	756	25.51	N	2	3.57	N
mmu-mir-147	5p													2	8	Y	1	50	Y
mmu-mir-148a	3p	5	0.43	N	11	1.19	N	32	1.15	N	1475	2.63	N	111	1.24	N	71	1.07	N
mmu-mir-148a	5p	3	13.04	Y				1	3.33	Y	51	7.24	Y	27	11.02	Y	10	11.9	Y
mmu-mir-148b	3p	2	0.75	N	9	2.37	N	107	1.26	N	130	2.94	N	60	0.86	N	24	1.01	N
mmu-mir-148b	5p				3	75	Y	16	8.08	Y	21	7.42	Y	58	14.32	Y	40	42.11	Y
mmu-mir-149	3p							1	14.29	Y
mmu-mir-149	5p	1	1.61	N				229	4.87	N	45	0.44	N	52	2.23	N	30	10.17	N
mmu-mir-150	3p				1	25	Y	6	54.55	Y	7	21.88	Y	10	41.67	Y	9	69.23	Y
mmu-mir-150	5p							64	1.59	N	39	1.9	N	23	1.2	N	36	2.87	N
mmu-mir-151	3p	6	4.84	Y	7	9.72	Y	109	5.23	Y	142	4.42	Y	226	7.18	Y	73	14.93	Y
mmu-mir-151	5p	4	1.52	N	11	3.46	N	250	3.91	N	139	2.79	N	262	2.8	N	255	10.2	N
mmu-mir-152	3p	6	0.86	N	6	1.66	N	22	1.26	N	2478	3.6	N	359	1.7	N	2	1.48	N
mmu-mir-152	5p	1	20	Y	2	50	Y	7	50	Y	91	45.5	Y	97	45.12	Y
mmu-mir-153	3p							3765	4.43	N	428	37.22	N	572	7.48	N	16	43.24	N
mmu-mir-153	5p							114	13.69	Y	5	22.73	Y	22	15.07	Y
mmu-mir-154	3p	1	6.25	N				91	4.52	Y	30	0.29	N	196	3.35	N	297	4.28	N
mmu-mir-154	5p	2	12.5	Y				360	8.96	N	124	1.37	Y	23	4.22	Y	7	0.85	Y
mmu-mir-155	3p													3	9.68	Y	1	25	Y
mmu-mir-155	5p				1	6.25	N	8	2.22	N	3	0.72	N	101	1.62	N	10	2.44	N
mmu-mir-15a	3p							3	3.19	Y	18	17.82	Y	5	2.81	Y	3	4.69	Y
mmu-mir-15a	5p	40	3.38	N	111	7.39	N	645	3.53	N	3558	8.6	N	2600	7.28	N	833	23.34	N
mmu-mir-15b	3p										11	8.66	Y	22	18.33	Y	20	10.26	Y
mmu-mir-15b	5p	11	2.51	N	113	6.52	N	168	5.44	N	556	9.58	N	1173	7.89	N	2587	34.85	N
mmu-mir-16(-1/-2)	3p	2	28.57	Y				15	21.74	Y	52	37.68	Y	68	14.78	Y	9	5.66	Y
mmu-mir-16(-1/-2)	5p	60	2.46	N	245	6.68	N	2411	4.13	N	12701	26.08	N	5888	10.35	N	3793	16.91	N
mmu-mir-17	3p	8	8.51	Y	2	4.17	Y	12	13.19	Y	47	5.29	Y	224	8.01	Y	50	18.32	Y
mmu-mir-17	5p	29	4.65	N	73	5.34	N	100	3.26	N	1261	3.25	N	2748	3.08	N	2334	6.06	N
mmu-mir-181a(-1/-2)	3p							20	2.23	Y	37	1.3	Y	63	2.46	Y
mmu-mir-181a(-1/-2)	5p	55	4.84	N	31	5.9	N	3077	3.63	N	7537	19.94	N	4056	8.59	N	1	2.13	N
mmu-mir-181b(-1/-2)	3p	1	33.33	Y				6	7.06	Y	53	17.67	Y	42	13.38	Y
mmu-mir-181b(-1/-2)	5p	8	6.15	N	5	9.43	N	188	2.82	N	456	2.68	N	1024	3.18	N	1	4.55	N
mmu-mir-181c	3p	6	15	Y	1	33.33	Y	71	14.64	Y	431	15.42	N	333	29.63	Y	40	39.6	Y
mmu-mir-181c	5p	5	4.1	N	1	3.57	N	285	4.18	N	363	17.42	Y	204	5.33	N	56	2.83	N
mmu-mir-181d	3p							1	25	Y	10	40	Y	13	38.24	Y	5	41.67	Y
mmu-mir-181d	5p	3	3.33	N				45	2.6	N	353	5.04	N	213	3.3	N	54	2.39	N
mmu-mir-182	3p										44	57.89	Y	20	52.63	Y	25	26.04	Y
mmu-mir-182	5p	1	3.13	N				5	1.29	N	126	2.2	N	52	0.93	N	380	9.78	N
mmu-mir-183	3p							2	8.7	Y	18	5.66	Y	93	12.14	Y	198	15.85	Y
mmu-mir-183	5p	14	35	N	11	39.29	N	105	24.71	N	1607	22	N	2417	27.27	N	5487	46.12	N
mmu-mir-1839	3p	1	11.11	Y				24	5.42	Y	15	4.85	Y	11	7.01	Y	11	22	Y
mmu-mir-1839	5p	9	17.31	N	26	35.14	N	773	18.87	N	1097	24.01	N	507	27.89	N	63	30.43	N
mmu-mir-1843	3p							13	5.58	Y	1	1.56	Y
mmu-mir-1843	5p	15	34.09	N	14	51.85	N	672	49.02	N	154	35.98	N	98	41.35	N
mmu-mir-1843b	3p							14	21.54	Y	14	58.33	Y	2	20	Y
mmu-mir-1843b	5p	15	60	N	16	50	N	641	53.96	N	132	38.6	N	99	59.64	N	2	66.67	N
mmu-mir-184	3p				4	7.84	N	4	16	N	49	23.33	N	6	7.23	N
mmu-mir-185	3p							32	18.82	Y	1	1.82	Y	20	33.9	Y	1	8.33	Y
mmu-mir-185	5p				6	3.8	N	210	2.32	N	38	1.04	N	114	1.58	N	8	1.65	N
mmu-mir-186	3p	1	50	Y	3	50	Y	62	49.21	Y	165	56.7	Y	174	49.29	Y	28	39.44	Y
mmu-mir-186	5p	16	8.04	N	6	4	N	418	6.17	N	858	6.62	N	702	5.59	N	415	18.85	N
mmu-mir-187	3p							110	16.59	N	19	30.16	N	11	6.88	N	4	7.14	N
mmu-mir-187	5p							39	33.91	Y	3	20	Y	3	33.33	Y	5	71.43	Y
mmu-mir-188	3p							1	0.85	Y	23	14.74	Y	12	6.59	Y	2	14.29	Y
mmu-mir-188	5p							5	1.73	N	102	3.99	N	31	2.71	N	2	1.42	N
mmu-mir-18a	3p	1	33.33	Y	1	14.29	Y	2	15.38	Y	11	2.23	Y	32	5.06	Y	49	10.47	Y
mmu-mir-18a	5p	6	3.9	N	59	5.64	N	23	2.94	N	591	3.16	N	972	2.32	N	1891	8.49	N
mmu-mir-18b	3p																139	48.6	Y
mmu-mir-18b	5p							1	33.33	N	2	1.05	N	12	1.44	N	403	11.75	N
mmu-mir-190	3p							47	41.23	Y	4	50	Y	7	53.85	Y	8	40	Y
mmu-mir-190	5p							38	1.35	N	13	0.29	N	17	1.2	N	84	10.47	N
mmu-mir-190b	5p							1	5	N
mmu-mir-191	3p	3	60	Y	14	53.85	Y	85	42.08	Y	53	24.09	Y	115	46.56	Y	37	38.95	Y
mmu-mir-191	5p	46	1.66	N	179	2.58	N	1408	2.13	N	1494	3.42	N	1166	2.63	N	274	2.69	N
mmu-mir-192	3p				1	33.33	Y	2	13.33	Y	65	24.44	Y	5	22.73	Y
mmu-mir-192	5p	17	21.79	N	43	26.88	N	239	12.18	N	6838	16.83	N	650	24.31	N	38	24.52	N
mmu-mir-1927	5p							1	33.33	N				1	50	N
mmu-mir-1930	5p													3	11.54	N
mmu-mir-1933	5p										2	22.22	N	3	33.33	N
mmu-mir-193	3p	2	2.7	N	3	33.33	N	16	6.69	N	643	31.02	N	1021	13.92	N	2	7.14	N
mmu-mir-1934	3p										1	16.67	Y	5	31.25	N	17	28.81	N
mmu-mir-1934	5p							4	57.14	N	4	17.39	N	1	11.11	Y	1	16.67	Y
mmu-mir-1935	3p				14	53.85	Y				3	33.33	Y	5	38.46	Y	9	52.94	Y
mmu-mir-1935	5p				24	80	N				13	52	N	9	64.29	N	16	33.33	N
mmu-mir-193	5p							4	7.14	Y	7	1.5	Y	88	3.53	Y
mmu-mir-193b	3p	3	5.88	N	4	10.81	N	26	3.98	N	121	2.76	N	13	3.43	N	3	3.9	N
mmu-mir-193b	5p				2	66.67	Y	2	2.94	Y	9	39.13	Y	4	36.36	Y	1	25	Y
mmu-mir-1940	5p							1	50	N	1	50	Y
mmu-mir-194(-1/-2)	3p										51	47.22	Y
mmu-mir-194(-1/-2)	5p	3	1.69	N	4	1.47	N	117	1.54	N	1633	0.99	N	39	1.07	N
mmu-mir-1941	3p							2	33.33	Y
mmu-mir-1941	5p							3	25	N	8	36.36	N	1	16.67	N
mmu-mir-1943	5p										12	25.53	N	15	30	N	1	33.33	Y
mmu-mir-1945	3p													1	12.5	N
mmu-mir-1948	3p							2	40	N
mmu-mir-1948	5p							1	50	Y
mmu-mir-1949	3p							1	16.67	N				7	53.85	N	6	22.22	N
mmu-mir-195	3p													1	2.7	Y
mmu-mir-1954	3p				2	50	N							4	57.14	Y	4	57.14	N
mmu-mir-1955	3p										4	80	Y	3	18.75	N	8	72.73	N
mmu-mir-195	5p	84	4.55	N	51	6.93	N	1237	4.95	N	94	2.56	N	873	4.29	N	37	3.13	N
mmu-mir-1957	5p	2	25	N				4	50	N	92	71.32	N	68	63.55	N	71	50	N
mmu-mir-1960	3p										2	40	N
mmu-mir-1964	3p							1	5.56	Y				5	21.74	Y
mmu-mir-1965	3p										1	20	N				91	13.54	N
mmu-mir-1968	5p							1	16.67	N	9	31.03	N	8	40	N	15	41.67	N
mmu-mir-1969	5p				1	33.33	N				1	33.33	N	1	9.09	N
mmu-mir-196a(-1/-2)	3p	1	50	Y							1	16.67	Y	12	30.77	Y
mmu-mir-196a(-1/-2)	5p	1	3.57	N	2	11.11	N				74	1.97	N	95	2.76	N
mmu-mir-196b	3p	1	7.14	Y							4	6.15	Y	227	21.37	Y
mmu-mir-196b	5p	7	1.8	N							128	1.9	N	2296	2.74	N
mmu-mir-1981	3p							12	9.16	Y	27	13.71	Y	10	11.11	Y	4	66.67	Y
mmu-mir-1981	5p										4	0.94	N	2	0.56	N	1	2.86	N
mmu-mir-1983	3p							53	9.5	N	134	28.94	N	178	13.86	N	394	20.16	N
mmu-mir-1983	5p				1	33.33	Y	13	30.95	Y	13	17.57	Y	34	34	Y	18	32.14	Y
mmu-mir-199a(-1/-2)	3p	513	18.71	N	248	12.76	N	242	19.82	N	38644	17.52	N	20254	19.7	N	58	24.47	N
mmu-mir-199a(-1/-2)	5p	33	1.7	Y	22	3.6	Y	4	1.87	Y	2146	2.92	Y	1042	1.68	Y	2	10.53	Y
mmu-mir-199b	3p	513	18.71	N	248	12.76	N	242	19.82	N	38644	17.52	N	20254	19.7	N	58	24.47	N
mmu-mir-199b	5p	7	3.13	Y							357	4.73	Y	206	2.24	Y
mmu-mir-19a	3p	8	4.6	N	52	7.53	N	19	3.71	N	393	3.6	N	1389	5.41	N	719	10.22	N
mmu-mir-19a	5p										4	6.45	Y	73	25.09	Y	32	26.67	Y
mmu-mir-19b(-1/-2)	3p	2	0.16	N	57	2.07	N	67	1.38	N	355	0.39	N	636	0.65	N	819	2.31	N
mmu-mir-19b(-1/-2)	5p										7	5.6	Y	7	6.03	Y	7	2.01	Y
mmu-mir-1a(-1/-2)	3p	4	1.52	N	8	1.21	N	137	2.34	N	10396	1.43	N	245	2.04	N
mmu-mir-1a(-1/-2)	5p							1	20	Y	1	1.61	Y
mmu-mir-1b	3p							1	2.7	N	2	6.9	N	1	2.56	N
mmu-mir-200a	3p	114	7.38	N	15	8.24	N	79	5.19	N	226	0.94	N	287	5.63	N	75	1.57	N
mmu-mir-200a	5p										6	1.9	Y				1	2.04	Y
mmu-mir-200b	3p	26	2.92	N	12	5.69	N	17	2.2	N	852	3.46	N	134	2.91	N	148	3.23	N
mmu-mir-200b	5p	4	18.18	Y				5	27.78	Y	48	7.48	Y	8	10.96	Y	25	13.66	Y
mmu-mir-200c	3p	76	8.23	N	4	8.51	N	12	5.88	N	1689	6.32	N	189	7.81	N	267	7.32	N
mmu-mir-200c	5p										15	19.48	Y	3	33.33	Y	1	5.88	Y
mmu-mir-201	3p	1	50	Y	8	57.14	Y	2	66.67	Y				1	33.33	Y
mmu-mir-201	5p				23	5.25	N
mmu-mir-202	3p	11	8.59	N	41	6.78	N
mmu-mir-202	5p	6	7.89	Y	24	20	Y
mmu-mir-203	3p	12	36.36	N	200	50.51	N	319	54.81	N	28488	34.85	N	2786	37.91	N	42	37.5	N
mmu-mir-203	5p	1	25	Y	1	8.33	Y				52	2.04	Y	6	2.87	Y	1	25	Y
mmu-mir-204	3p							3	2.04	Y	3	6.38	Y
mmu-mir-204	5p	4	18.18	N	28	20.9	N	2702	22.66	N	45	2.98	N	91	18.31	N
mmu-mir-205	3p										7	2.97	Y	8	11.27	Y	1	5	Y
mmu-mir-205	5p	1	2.08	N				1	5.26	N	3737	6.89	N	61	2.57	N	9	0.96	N
mmu-mir-206	3p				7	5.51	N	40	3.87	N	14317	4.15	N	209	4.7	N
mmu-mir-208a	3p										43	27.04	N	10	38.46	N	2	22.22	N
mmu-mir-208a	5p										1	0.92	Y	2	33.33	Y
mmu-mir-208b	3p							1	16.67	N	295	39.02	N	82	25.31	N	1	25	N
mmu-mir-20a	3p	11	34.38	Y	6	21.43	Y	15	18.29	Y	45	13.27	Y	168	18.63	Y	37	33.04	Y
mmu-mir-20a	5p	8	1.79	N	59	3.32	N	48	1.8	N	118	0.26	N	1024	1.26	N	566	1.23	N
mmu-mir-20b	3p										9	23.68	Y	3	3.75	Y	49	5.95	Y
mmu-mir-20b	5p	1	14.29	N				1	1.05	N	11	1.12	N	48	1.79	N	818	3.18	N
mmu-mir-210	3p	9	9.57	N	1	4.17	N	13	3	N	253	8.61	N	190	8.49	N	71	4.53	N
mmu-mir-210	5p							1	4.35	Y	5	6.1	Y	4	4.4	Y
mmu-mir-211	5p							1	7.69	N	8	6.02	N	6	17.14	N	1	7.14	N
mmu-mir-212	3p							143	3.16	N	4	1.92	N	5	3.05	N	1	6.67	N
mmu-mir-212	5p	1	10	Y				140	3.74	Y	13	8.67	Y	5	3.94	Y
mmu-mir-2137	3p																2	33.33	N
mmu-mir-21	3p	17	17.17	Y	3	11.54	Y	32	19.16	Y	119	9.61	Y	1284	13.24	Y	89	16.98	Y
mmu-mir-214	3p	186	54.07	N	10	43.48	N	3	25	N	231	19.03	Y	559	58.41	Y
mmu-mir-214	5p	46	29.49	Y	11	55	Y	4	40	Y	1704	36.49	N	6643	51.13	N
mmu-mir-215	3p										22	6.59	Y
mmu-mir-215	5p										393	0.22	N
mmu-mir-21	5p	405	3.9	N	412	8.46	N	2919	4.26	N	18185	9.23	N	105077	9.12	N	1824	2.74	N
mmu-mir-216a	3p													1	14.29	Y
mmu-mir-216a	5p							4	2.56	N	1	0.93	N	19	6.86	N
mmu-mir-216b	3p													1	25	Y
mmu-mir-216b	5p							5	3.79	N	1	0.41	N	10	2.11	N
mmu-mir-217	5p							77	42.08	N	112	35.9	N	146	37.44	N
mmu-mir-218(-1/-2)	3p							39	38.24	Y	10	23.26	Y	18	54.55	Y	1	33.33	Y
mmu-mir-218(-1/-2)	5p	5	3.45	N				2136	3.17	N	558	4.4	N	630	2.55	N	1	0.67	N
mmu-mir-219(-1/-2)	5p							235	3.4	N	28	1.7	N	128	4.34	N	6	3.8	N
mmu-mir-221	3p	19	3.45	N	11	9.65	N	1118	4.92	N	191	2.23	N	350	3.25	N	30	5.27	N
mmu-mir-221	5p							42	4.03	Y	2	1.67	Y	5	2.5	Y
mmu-mir-222	3p	42	5.45	N	13	7.83	N	2663	4.84	N	301	5.98	N	591	5.65	N	41	6.24	N
mmu-mir-222	5p							3	8.82	Y	14	18.18	Y	16	22.86	Y	2	40	Y
mmu-mir-223	3p	1	5.88	N	3	12.5	N	29	22.48	N	848	35.59	N	124	18.18	N
mmu-mir-223	5p							6	75	Y	23	36.51	Y	13	81.25	Y
mmu-mir-22	3p	697	5.26	N	357	5.73	N	6757	4.49	N	1628	0.68	N	11229	3.07	N	776	11.22	N
mmu-mir-224	3p										4	57.14	Y	4	57.14	Y
mmu-mir-224	5p										5	1.42	N	5	0.88	N	3	4.76	N
mmu-mir-22	5p				2	3.45	Y	144	7.42	Y	12	1.52	Y	44	3.71	Y	2	0.82	Y
mmu-mir-23a	3p	62	8.68	N	40	8.73	N	601	8.66	N	2433	8.02	N	1666	9.57	N	316	4.58	N
mmu-mir-23b	3p	87	10.15	N	49	9.88	N	2302	10.65	N	2898	11.91	N	1551	10.38	N	196	4.17	N
mmu-mir-23b	5p							3	33.33	Y	9	16.67	Y	9	40.91	Y	7	7.87	Y
mmu-mir-24(-1/-2)	3p	241	3.51	N	63	4.85	N	2820	4.29	N	2034	0.85	N	3308	2.35	N	544	3.11	N
mmu-mir-24(-1/-2)	5p	11	50	Y	7	70	Y	243	35.47	Y	291	29.94	Y	164	42.27	Y	31	44.93	Y
mmu-mir-25	3p	6	1.64	N	12	2.99	N	46	2.54	N	526	1.79	N	406	2.51	N	69	1.52	N
mmu-mir-25	5p													3	12.5	Y	3	18.75	Y
mmu-mir-26a(-1/-2)	3p							2	25	Y
mmu-mir-26a(-1/-2)	5p	173	2.15	N	141	3.9	N	12582	3.64	N	4232	7.68	N	1808	2.89	N	243	2.04	N
mmu-mir-26b	3p							6	30	Y	1	0.81	Y	2	3.28	Y	2	4.76	Y
mmu-mir-26b	5p	17	1.75	N	26	3.02	N	531	2.76	N	884	2.91	N	491	2.1	N	91	1.52	N
mmu-mir-27a	3p	53	1.53	N	22	2.63	N	508	2.62	N	1785	4.63	N	1597	2.86	N	5342	50.44	N
mmu-mir-27a	5p	1	5.56	Y	1	8.33	Y	1	2.7	Y	10	3.94	Y	28	2.09	Y	46	8.13	Y
mmu-mir-27b	3p	58	1.36	N	29	3.31	N	1745	3.44	N	5288	11.99	N	1868	2.84	N	519	5.73	N
mmu-mir-27b	5p	3	50	Y				14	8.92	Y	56	7.51	Y	41	9.98	Y	18	9.09	Y
mmu-mir-28	3p	4	6.67	Y				14	12.73	Y	228	14.89	Y	263	16.26	Y	55	12.28	Y
mmu-mir-28	5p	5	2.19	N	4	5.41	N	23	1.71	N	185	2.86	N	171	3.41	N	81	5.87	N
mmu-mir-28c	3p							1	20	N	1	33.33	N	5	38.46	N	12	36.36	N
mmu-mir-290	3p													1	33.33	Y	699	54.27	Y
mmu-mir-290	5p													23	16.91	N	3940	2.59	N
mmu-mir-291a	3p													230	3.5	N	16257	10.3	N
mmu-mir-291a	5p													32	6.06	Y	3420	7.02	Y
mmu-mir-291b	3p													14	0.88	N	266	1.89	N
mmu-mir-291b	5p													19	13.87	Y	1131	16.13	Y
mmu-mir-292	3p				1	50	N				7	21.21	N	1456	39.07	N	93798	53.23	N
mmu-mir-292	5p										2	40	Y	92	6.52	Y	2090	1.62	Y
mmu-mir-293	3p													64	1.12	N	1261	1.03	N
mmu-mir-293	5p													2	0.58	Y	194	0.65	Y
mmu-mir-294	3p										1	4.35	N	39	1.34	N	10734	4.19	N
mmu-mir-294	5p													9	17.65	Y	329	4.39	Y
mmu-mir-295	3p				4	57.14	N				10	20	N	2358	24.08	N	59478	18.84	N
mmu-mir-295	5p													25	18.12	Y	956	7.88	Y
mmu-mir-296	3p	4	9.76	N	20	16.67	N	22	16.92	Y	182	12.59	Y	152	6.43	N	466	24.64	N
mmu-mir-296	5p	2	5	Y				10	1.33	N	10	0.09	N	15	1.09	Y	7	0.54	Y
mmu-mir-297a(-1/-2/-3/-4)	5p				1	5.26	N	2	3.92	N				35	2.38	N	333	5.86	N
mmu-mir-297b	3p				2	28.57	N	17	34.69	N				16	55.17	Y	386	21.01	N
mmu-mir-297b	5p				2	33.33	Y	2	9.52	Y	5	19.23	N	4	2.9	N	41	17.98	Y
mmu-mir-297c	3p				2	28.57	Y	17	34.69	Y				16	55.17	Y	388	21.1	Y
mmu-mir-297c	5p				2	5.13	N	6	3.8	N				8	0.8	N	120	4.88	N
mmu-mir-298	3p							4	33.33	Y	5	6.49	Y	3	6.98	Y	4	9.52	Y
mmu-mir-298	5p	8	57.14	N	30	68.18	N	205	58.07	N	3307	57.52	N	1348	61.92	N	714	57.17	N
mmu-mir-299	3p							45	8.65	Y	190	15.46	Y	92	11.57	N	145	16.46	Y
mmu-mir-299	5p	4	19.05	Y	6	46.15	N	172	18.22	N	133	9.45	N	51	15.69	Y	68	5.45	N
mmu-mir-299b	3p										3	50	Y	2	28.57	Y	11	32.35	N
mmu-mir-299b	5p	1	33.33	N				69	69	N	13	76.47	N	15	51.72	N	6	66.67	Y
mmu-mir-29a	3p	614	8.6	N	565	13.95	N	38381	11.63	N	1020	6.99	N	6643	7	N	62	3.4	N
mmu-mir-29a	5p	5	29.41	Y	1	2.5	Y	129	16.17	Y	17	4	Y	83	4.2	Y
mmu-mir-29b(-1/-2)	3p	56	3.57	N	37	4.18	N	9867	6.97	N	143	6.53	N	850	4.58	N	44	4.26	N
mmu-mir-29b(-1/-2)	5p							16	34.04	Y				13	9.03	Y
mmu-mir-29c	3p	6	3.68	N	17	9.77	N	562	2.55	N	77	2.01	N	58	2.31	N	16	3.62	N
mmu-mir-29c	5p	2	50	Y	4	57.14	Y	605	65.55	Y	101	44.3	Y	66	51.97	Y	14	42.42	Y
mmu-mir-300	3p	3	8.33	N	6	27.27	N	4051	20.58	N	8234	58.86	N	1309	13.3	N	300	9.19	N
mmu-mir-300	5p				1	50	Y	339	24.09	Y	2013	59.56	Y	171	45.24	Y	204	77.27	Y
mmu-mir-301a	3p	2	1.6	N	4	1.27	N	77	1.73	N	855	4.33	N	744	1.64	N	153	2.23	N
mmu-mir-301a	5p										1	0.62	Y	1	0.5	Y
mmu-mir-301b	3p				1	6.67	N	16	7.48	N	327	7.71	N	509	7.25	N	200	6.36	N
mmu-mir-301b	5p							1	50	Y							1	4.55	Y
mmu-mir-302a	3p										1	7.69	N	181	24.97	N	477	17.85	N
mmu-mir-302a	5p													38	46.91	Y	149	33.33	Y
mmu-mir-302b	3p										3	15	N	64	6.61	N	620	15.32	N
mmu-mir-302c	3p													12	10.62	N	29	7.84	N
mmu-mir-302c	5p													3	25	Y	14	10.29	Y
mmu-mir-302d	3p										1	11.11	N	162	23.72	N	934	13.17	N
mmu-mir-302d	5p													5	50	Y	36	29.51	Y
mmu-mir-3057	3p							1	14.29	Y	6	60	Y				1	50	Y
mmu-mir-3057	5p										2	4.26	N	1	6.25	N
mmu-mir-3058	5p							1	9.09	N							1	10	N
mmu-mir-3059	3p							2	28.57	Y	1	33.33	Y
mmu-mir-3059	5p							3	1.74	N	1	1.11	N
mmu-mir-3060	3p							3	37.5	N	1	25	N	5	31.25	N	1	50	N
mmu-mir-3061	3p							1	11.11	Y	1	11.11	N
mmu-mir-3062	5p							1	16.67	N							1	33.33	N
mmu-mir-3064	3p							2	40	N				5	62.5	Y
mmu-mir-3064	5p							1	50	Y				1	5.88	N
mmu-mir-3066	3p													3	60	Y
mmu-mir-3066	5p							3	75	N	8	47.06	N	7	31.82	N	2	50	Y
mmu-mir-3067	5p										1	33.33	N	3	30	N
mmu-mir-3068	3p				2	20	Y	108	18.72	Y	21	13.73	Y	43	23.5	Y	8	20.51	Y
mmu-mir-3068	5p	3	3.66	N	6	4.08	N	343	9.85	N	196	12.65	N	132	12.17	N	9	14.06	N
mmu-mir-3069	3p							1	10	Y
mmu-mir-3069	5p							4	14.81	N				3	37.5	N	1	33.33	N
mmu-mir-3070a	3p							1	20	Y
mmu-mir-3070a	5p										1	16.67	Y
mmu-mir-3070b	5p										1	16.67	Y
mmu-mir-3071	5p										7	5.04	N
mmu-mir-3072	3p							3	3.8	N	1	0.1	N
mmu-mir-3073	3p													8	16.67	N
mmu-mir-3073	5p													12	42.86	Y
mmu-mir-3073b	3p										1	25	Y	1	50	N
mmu-mir-3074-1	3p							1	16.67	N	1	20	Y	5	45.45	Y	1	16.67	N
mmu-mir-3074-1	5p	1	50	N				2	66.67	Y	5	25	N	25	48.08	N
mmu-mir-3074-2	5p	1	50	N				2	66.67	N	5	25	N	25	48.08	N
mmu-mir-3076	3p										3	37.5	N
mmu-mir-3076	5p							2	40	Y
mmu-mir-3077	3p							1	20	N	1	25	N
mmu-mir-3078	3p													1	33.33	Y
mmu-mir-3078	5p							11	30.56	N	1	33.33	N	6	46.15	N
mmu-mir-3079	3p													2	33.33	Y
mmu-mir-3079	5p										2	33.33	N	1	10	N
mmu-mir-3080	3p													2	25	Y
mmu-mir-3081	3p										1	0.92	N	1	0.81	N
mmu-mir-3082	3p							11	50	N	3	37.5	N	3	42.86	N
mmu-mir-3082	5p							1	50	Y	1	33.33	Y
mmu-mir-3083	3p							1	33.33	Y
mmu-mir-3083	5p							14	34.15	N	2	18.18	N
mmu-mir-3084	3p				1	20	N	56	72.73	N				6	60	N	2	22.22	N
mmu-mir-3084	5p							7	50	Y	5	41.67	N	2	50	Y
mmu-mir-3085	5p													1	11.11	Y
mmu-mir-3087	3p							2	8.7	N				1	25	N
mmu-mir-3087	5p							1	20	Y
mmu-mir-3088	3p				1	16.67	N	1	25	N	3	27.27	N	3	42.86	N
mmu-mir-3091	3p													1	20	Y
mmu-mir-3092	3p										1	33.33	N
mmu-mir-3093	5p							12	52.17	N				2	40	N
mmu-mir-3094	5p							1	25	N	1	33.33	N	3	33.33	N
mmu-mir-3095	3p													1	3.03	N
mmu-mir-3095	5p										1	6.67	Y	1	3.57	Y
mmu-mir-3096	3p							4	18.18	N	22	52.38	Y	7	36.84	Y	7	6.19	N
mmu-mir-3096	5p										15	33.33	N	13	26.53	N	56	75.68	Y
mmu-mir-3096b	3p				1	25	N	12	36.36	N	22	52.38	Y	8	40	Y	7	6.19	N
mmu-mir-3096b	5p										16	34.78	N	12	25	N	60	76.92	Y
mmu-mir-3097	5p										3	50	Y	2	66.67	Y
mmu-mir-3098	5p													1	8.33	N
mmu-mir-3099	3p							17	4.64	N	7	0.7	N	1	0.71	N
mmu-mir-3099	5p							1	11.11	Y
mmu-mir-30a	3p	16	33.33	Y	17	18.09	Y	325	22.31	Y	79	20.73	Y	312	26.09	Y	20	32.26	Y
mmu-mir-30a	5p	47	2.69	N	45	5.38	N	1453	4.16	N	2024	2.08	N	1268	2.69	N	88	12.5	N
mmu-mir-30b	3p							7	43.75	Y	1	4.55	Y	65	42.48	Y	2	11.11	Y
mmu-mir-30b	5p	3	1	N	10	4.05	N	185	2.01	N	225	0.56	N	114	0.7	N	39	2.6	N
mmu-mir-30c(-1/-2)	3p							33	17.37	Y	7	4.9	Y	24	10.34	Y	5	8.62	Y
mmu-mir-30c(-1/-2)	5p	12	1.19	N	19	2.86	N	696	1.72	N	606	0.85	N	225	1.01	N	174	4.73	N
mmu-mir-30d	3p	2	18.18	Y	3	42.86	Y	71	23.67	Y	14	14.74	Y	95	21.11	Y	1	4	Y
mmu-mir-30d	5p	29	1.23	N	37	3.85	N	1283	2.84	N	1003	1.1	N	1076	1.53	N	63	7.52	N
mmu-mir-30e	3p	4	18.18	Y	6	4.96	Y	58	4.28	Y	14	5.53	Y	57	4.8	Y	3	4.05	Y
mmu-mir-30e	5p	71	2.94	N	102	8.49	N	3010	5.94	N	2369	2.68	N	2280	3.65	N	550	14.41	N
mmu-mir-3101	5p													1	6.67	N
mmu-mir-3102	3p							38	9.13	N	18	4.71	N	4	5.56	N	1	20	N
mmu-mir-3102	5p							1	8.33	Y	6	26.09	Y	2	25	Y
mmu-mir-3103	3p							2	25	N
mmu-mir-3104	5p													2	50	N
mmu-mir-3105	3p	2	66.67	N				1	10	Y
mmu-mir-3105	5p										1	4.35	N	1	50	Y
mmu-mir-3106	3p							2	16.67	Y	2	50	Y
mmu-mir-3106	5p							23	4.54	N	5	13.51	N
mmu-mir-3107	3p										8	29.63	Y
mmu-mir-3107	5p							27	1.5	N	228	2.77	N	30	2.25	N
mmu-mir-3108	5p										4	50	N	1	20	N
mmu-mir-3109	3p													6	31.58	N
mmu-mir-3109	5p										1	50	Y	1	25	Y
mmu-mir-3110	3p													1	33.33	Y
mmu-mir-3110	5p										1	4	N
mmu-mir-3113	5p													3	33.33	N
mmu-mir-31	3p							2	4.26	Y	48	15.79	Y	15	23.81	Y	8	14.29	Y
mmu-mir-31	5p	1	2.17	N	1	3.03	N	15	3.55	N	59	0.77	N	23	0.5	N	11	5.42	N
mmu-mir-320	3p	69	9.34	N	19	8.92	N	571	8.06	N	410	15.02	N	757	13.84	N	185	6.41	N
mmu-mir-320	5p													4	12.5	Y
mmu-mir-322	3p	104	32.7	Y	34	52.31	Y	79	46.47	Y	477	15.44	Y	1199	48.25	Y	3	27.27	Y
mmu-mir-322	5p	340	5.45	N	170	9.52	N	207	6.48	N	5572	7.71	N	6160	6.31	N	199	36.18	N
mmu-mir-323	3p	1	25	N				961	47.18	N	757	40.46	N	541	29.61	N	540	23.85	N
mmu-mir-32	3p				1	16.67	Y	12	50	Y	13	54.17	Y	43	55.13	Y	92	37.4	Y
mmu-mir-324	3p	4	40	Y	2	28.57	Y	91	32.97	Y	123	22	Y	41	11.78	Y	53	42.4	Y
mmu-mir-324	5p	5	7.35	N	6	6.12	N	164	3.97	N	181	4.56	N	153	4.1	N	15	2.99	N
mmu-mir-325	3p							17	3.27	N				2	0.83	N
mmu-mir-325	5p							2	2.2	Y	16	45.71	N	3	7.89	Y
mmu-mir-32	5p				4	2.63	N	23	1.38	N	42	4.23	N	54	1.79	N	49	1.46	N
mmu-mir-326	3p	1	1.69	N				211	2.37	N	37	3.73	N	32	3.25	N
mmu-mir-326	5p													5	25	Y
mmu-mir-328	3p	1	0.93	N	4	4.88	N	158	1.89	N	20	2.88	N	10	2.72	N
mmu-mir-328	5p	1	50	Y	4	44.44	Y	11	50	Y	14	31.11	Y	42	37.5	Y
mmu-mir-329	3p							5	3.88	Y	67	4.74	Y	4	20	Y	22	4.93	Y
mmu-mir-329	5p							35	3.96	N	65	2.29	N	15	8.52	N	28	4.42	N
mmu-mir-330	3p	11	36.67	N	1	8.33	N	1489	32.96	N	172	29.55	Y	214	53.37	Y	32	35.96	Y
mmu-mir-330	5p							76	1.91	Y	16	2.74	N	18	2.37	N	2	1.26	N
mmu-mir-331	3p	2	11.76	N	2	7.14	N	167	8.9	N	63	2.28	N	47	2.38	N	3	3.8	N
mmu-mir-331	5p							17	32.69	Y	27	31.4	Y	36	25.9	Y	5	31.25	Y
mmu-mir-33	3p							18	39.13	Y				11	32.35	Y	3	8.33	Y
mmu-mir-335	5p	9	4.66	N	5	4.24	N	1141	6.67	N	7519	6.57	N	2886	4.15	N	152	11.03	N
mmu-mir-33	5p	6	3.26	N	5	10.64	N	684	4.47	N	117	1.52	N	441	7.25	N	60	1.49	N
mmu-mir-337	3p				1	33.33	Y	159	43.44	Y	2827	41.29	Y	162	30.34	Y	428	22.42	N
mmu-mir-337	5p	1	7.69	N	3	33.33	N	121	10.4	N	1050	13.83	N	136	15.03	N	200	17.65	Y
mmu-mir-338	3p	1	10	N				850	4.9	N	138	3.59	N	58	5.99	N	1	2.44	N
mmu-mir-338	5p							389	8.19	Y	70	8.13	Y	9	8.41	Y
mmu-mir-339	3p	4	22.22	Y	4	26.67	Y	68	55.74	Y	43	9.95	Y	48	21.33	Y	45	54.22	Y
mmu-mir-339	5p	3	2.38	N	3	6.52	N	13	1.59	N	23	0.8	N	21	1.33	N	5	0.9	N
mmu-mir-340	3p	1	9.09	Y				52	13.16	Y	31	23.13	Y	22	6.83	Y
mmu-mir-340	5p	11	1.56	N	61	3.57	N	1020	3.04	N	81	7.36	N	392	2.16	N	36	3.64	N
mmu-mir-341	3p	3	75	N	1	50	N	144	18.77	N	2746	47.53	N	392	42.47	N	142	51.64	N
mmu-mir-341	5p										5	50	Y				3	37.5	Y
mmu-mir-342	3p	10	5.1	N	26	6.28	N	747	7.49	N	631	5.35	N	593	7.59	N	52	6.6	N
mmu-mir-342	5p				1	16.67	Y	79	18.81	Y	157	15.1	Y	75	19.28	Y	24	25.26	Y
mmu-mir-344-1	3p	2	22.22	N				433	4.65	N	65	3.67	N	49	3.11	N	8	11.94	N
mmu-mir-344-1	5p							4	36.36	Y	1	50	Y	1	25	Y
mmu-mir-344-2	3p	2	22.22	N				433	4.65	N	65	3.67	N	49	3.11	N	8	11.94	N
mmu-mir-344-2	5p							4	36.36	Y	1	50	Y	1	25	Y
mmu-mir-344b	3p							148	21.11	N	7	22.58	N	2	12.5	N	3	50	N
mmu-mir-344b	5p							1	33.33	Y
mmu-mir-344c	3p							66	10.34	N	12	6.42	N	37	17.13	N
mmu-mir-344c	5p							2	33.33	Y
mmu-mir-344d(-1/-2/-3)	3p							9	1.5	N				2	9.52	N
mmu-mir-344e	3p							1	10	N				2	33.33	N
mmu-mir-344e	5p							5	55.56	Y
mmu-mir-344f	3p							4	8.33	N	2	9.09	Y	1	5	Y
mmu-mir-344f	5p							1	2.56	Y	3	5.08	N	3	5.17	N
mmu-mir-344g	3p							3	50	Y	8	66.67	N	1	20	N
mmu-mir-344h(-1/-2)	3p							1	6.67	N
mmu-mir-344h(-1/-2)	5p							2	33.33	Y
mmu-mir-344i	5p							1	7.14	N
mmu-mir-345	3p	5	38.46	Y				17	18.28	Y	215	19.71	Y	752	14.94	Y	11	15.94	Y
mmu-mir-345	5p	35	24.82	N	12	50	N	833	33.68	N	6080	55.39	N	12888	52.76	N	179	39.78	N
mmu-mir-346	5p							22	4.19	N	14	13.08	N	1	2.78	N	2	25	N
mmu-mir-3470a	5p				39	62.9	N	1	50	N	9	64.29	N	2	50	N	4	57.14	N
mmu-mir-3470b	3p				7	70	Y										2	33.33	N
mmu-mir-3470b	5p				20	64.52	N				6	60	N				2	66.67	Y
mmu-mir-3471(-1/-2)	5p				5	31.25	N
mmu-mir-3472	3p				5	71.43	N
mmu-mir-3472	5p				1	25	Y
mmu-mir-3473	3p							1	33.33	N	5	55.56	N	13	61.9	N	2	15.38	N
mmu-mir-3473	5p										1	50	Y
mmu-mir-3473b	3p	1	50	N				3	75	N	8	3.07	N	21	18.92	N	84	57.93	N
mmu-mir-3473b	5p										1	20	Y				2	50	Y
mmu-mir-3473c	5p										1	20	N				2	50	N
mmu-mir-3473d	3p										1	33.33	N	4	66.67	N	1	20	Y
mmu-mir-3473d	5p													3	75	Y	3	17.65	N
mmu-mir-3475	3p							73	41.71	N	6	26.09	N	17	34	N
mmu-mir-34a	3p				3	21.43	Y	72	16.59	Y				18	28.57	Y	41	29.93	Y
mmu-mir-34a	5p	4	3.6	N	29	5.13	N	230	2.94	N	37	1.21	N	136	2.38	N	1028	13.92	N
mmu-mir-34b	3p	26	16.35	Y	207	20.85	Y	95	16.1	Y	48	25.67	Y	23	27.06	Y	5	10	Y
mmu-mir-34b	5p	21	12.5	N	405	8.59	N	238	18	N	67	10	N	47	13.74	N	48	20.34	N
mmu-mir-34c	3p	11	10.89	Y	56	9.66	Y	45	10.74	Y	25	6.68	Y	5	6.49	Y	1	10	Y
mmu-mir-34c	5p	19	0.9	N	432	2.53	N	81	1.53	N	51	1.02	N	22	1.46	N	113	24.3	N
mmu-mir-350	3p				8	2.47	N	193	2.89	N	17	2.6	N	47	0.87	N	8	1.75	N
mmu-mir-350	5p							5	2.46	Y				3	0.58	Y
mmu-mir-351	3p	3	11.11	Y	1	14.29	Y	2	25	Y	476	30.65	Y	135	18.65	Y
mmu-mir-351	5p	4	1.06	N				1	0.73	N	189	1.38	N	41	1.48	N	1	4.55	N
mmu-mir-3544	3p										62	52.99	N	2	40	Y
mmu-mir-3544	5p							1	50	Y	11	40.74	Y	2	20	N
mmu-mir-3572	3p							1	33.33	N
mmu-mir-3572	5p							1	33.33	Y
mmu-mir-361	3p	7	58.33	Y	5	55.56	Y	346	58.94	Y	100	24.88	Y	163	56.99	Y	40	58.82	Y
mmu-mir-361	5p				1	2.78	N	98	2.54	N	60	1.61	N	37	0.92	N	33	3.34	N
mmu-mir-362	3p				5	6.33	N	20	2.01	N	104	2.86	Y	22	2.1	Y
mmu-mir-362	5p				1	3.33	Y	10	2.4	Y	27	0.62	N	23	1.63	N	2	0.85	N
mmu-mir-363	3p							10	33.33	N	65	34.76	N	293	25.84	N	1558	44.99	N
mmu-mir-363	5p										5	21.74	Y	14	9.59	Y	41	4.4	Y
mmu-mir-365(-1/-2)	3p							8	3.24	N	31	2.84	N	40	1.74	N
mmu-mir-367	3p													225	58.59	N	717	50.6	N
mmu-mir-369	3p	3	23.08	N	5	15.15	N	1323	13.79	N	1608	4.96	N	511	10.06	N	248	4.82	N
mmu-mir-369	5p							83	2.71	Y	91	1.29	Y	35	2.58	Y	92	13.18	Y
mmu-mir-370	3p	1	16.67	N	2	18.18	N	134	8.45	N	604	10.12	N	178	9.86	N	86	10.62	N
mmu-mir-370	5p							125	19.17	Y	95	12.47	Y	68	55.74	Y	26	27.96	Y
mmu-mir-374	3p							37	8.81	Y	5	35.71	Y	29	12.55	Y	6	6.82	Y
mmu-mir-374	5p	3	2.16	N	6	8.22	N	76	3.35	N	311	6.01	N	245	5.46	N	16	1.62	N
mmu-mir-374c	3p							1	25	Y
mmu-mir-374c	5p							25	44.64	N	75	44.38	N	66	40.24	N	12	70.59	N
mmu-mir-375	3p	2	6.06	N	9	7.56	N	4	6.45	N	83	6.76	N	6	5.88	N	1	10	N
mmu-mir-376a	3p	4	12.5	N	3	8.11	N	1422	4.54	N	3799	4.94	N	737	5.35	N	300	6.2	N
mmu-mir-376a	5p				2	28.57	Y	448	34.78	Y	3554	62.75	Y	379	42.35	Y	142	45.22	Y
mmu-mir-376b	3p	1	5.88	N	1	25	Y	274	6.38	Y	657	8.47	N	389	4.55	N	539	9.33	N
mmu-mir-376b	5p	5	38.46	Y	2	15.38	N	917	12.67	N	2075	30.61	Y	176	21.67	Y	417	42.38	Y
mmu-mir-376c	3p	1	33.33	N				8	4.04	N	121	3.96	N	33	5.05	N	116	5.21	N
mmu-mir-376c	5p							10	6.85	Y	39	13.88	Y	5	29.41	Y	23	23.23	Y
mmu-mir-377	3p	8	30.77	N	15	37.5	N	2111	59.3	N	8369	29.08	N	1397	37.31	N	509	26.59	N
mmu-mir-377	5p	1	50	Y				5	8.06	Y	67	8.9	Y	5	11.63	Y	15	13.04	Y
mmu-mir-378	3p	57	4.9	N	14	5.58	N	341	5.62	N	1839	3.03	N	3000	4.85	N	96	5.09	N
mmu-mir-378	5p	2	6.25	Y	1	14.29	Y	21	8.2	Y	958	38.75	Y	176	14.27	Y	6	12.5	Y
mmu-mir-378b	3p							6	10.17	N	20	22.73	N	13	4.89	N	5	7.81	N
mmu-mir-379	3p							16	1.1	Y	130	1.41	Y	10	0.76	Y	15	1.45	Y
mmu-mir-379	5p	1	1.35	N				160	3.41	N	468	0.52	N	321	3.49	N	110	7.09	N
mmu-mir-380	3p				1	16.67	N	53	1.53	N	139	1.05	N	15	0.35	N	86	4.37	N
mmu-mir-380	5p							1	0.27	Y	47	1.65	Y	1	0.29	Y
mmu-mir-381	3p	1	2.17	N	2	3.7	N	784	5.84	N	5596	5.39	N	336	3.68	N	707	41.03	N
mmu-mir-381	5p							6	2.26	Y	62	7.62	Y	2	5.71	Y	39	20.86	Y
mmu-mir-382	3p							227	3.94	N	76	3.19	Y	45	3.7	Y	52	2.81	N
mmu-mir-382	5p	1	12.5	Y	5	38.46	N	470	11.86	Y	1152	14.85	N	174	13.88	N	545	36.68	Y
mmu-mir-383	3p							31	19.87	Y	2	20	Y	3	75	Y
mmu-mir-383	5p							1540	41.14	N	60	45.11	N	13	27.66	N
mmu-mir-384	3p							1462	28.33	N	190	46.91	Y	204	23.48	N	1	25	N
mmu-mir-384	5p							214	20.44	Y	43	4.31	N	42	36.21	Y
mmu-mir-3963	5p										3	16.67	N	5	38.46	N
mmu-mir-409	3p	2	25	N	3	42.86	N	648	47.89	Y	1507	40.46	Y	1068	38.13	N	1387	38.81	N
mmu-mir-409	5p	1	12.5	Y				48	1.36	N	72	1.9	N	22	1.57	Y	20	2.49	Y
mmu-mir-410	3p	1	7.69	N				628	5.04	N	154	1.14	N	298	3.74	N	36	1.5	N
mmu-mir-410	5p										1	0.46	Y				3	3.26	Y
mmu-mir-411	3p				2	6.06	Y	88	1.4	Y	700	1.84	Y	50	1.04	Y	36	0.97	N
mmu-mir-411	5p	28	33.33	N	23	37.7	N	3517	52.48	N	15722	26.84	N	1412	28.69	N	794	28.76	Y
mmu-mir-412	3p							16	23.88	Y	116	33.05	Y	21	31.34	Y	13	28.26	Y
mmu-mir-412	5p							9	5.52	N	36	4.48	N	3	1.11	N	2	4.17	N
mmu-mir-421	3p							35	8.29	N	61	23.64	N	47	14.24	N	63	11.29	N
mmu-mir-421	5p							4	33.33	Y	4	36.36	Y	4	16.67	Y	1	11.11	Y
mmu-mir-423	3p	24	10.71	N	8	7.92	Y	69	9.9	Y	226	5.27	N	303	10.85	N	123	15.26	N
mmu-mir-423	5p	3	2.38	Y	13	7.43	N	30	3.41	N	8	0.26	Y	25	1.14	Y	32	4.35	Y
mmu-mir-425	3p	4	50	Y	3	25	Y	97	52.43	Y	85	29.31	Y	114	54.55	Y	35	50	Y
mmu-mir-425	5p	16	6.81	N	60	6.92	N	221	5.82	N	447	6.75	N	463	5.08	N	584	58.58	N
mmu-mir-429	3p	29	5.03	N	7	6.48	N	22	3.42	N	695	6.87	N	170	4.55	N	726	24.34	N
mmu-mir-431	3p							125	48.45	Y	1228	49.36	Y	88	62.86	Y	74	59.2	Y
mmu-mir-431	5p							34	2.99	N	2026	3.06	N	133	2.05	N	109	4.77	N
mmu-mir-433	5p				1	9.09	N	247	4.48	N	1125	9.28	N	151	9.65	N	221	12.44	N
mmu-mir-434	3p	1	1.39	N	4	7.27	Y	1518	5.39	N	2337	2.89	N	225	5.41	Y	199	4.99	N
mmu-mir-434	5p	14	23.73	Y	19	32.2	N	3635	40.29	Y	15118	41.64	Y	1579	28.1	N	600	36.63	Y
mmu-mir-448	3p							8	3.2	N	5	6.94	N
mmu-mir-448	5p							41	23.43	Y	3	6.38	Y
mmu-mir-449a	5p	6	1.81	N	217	5.6	N				69	1.59	N	27	1.89	N	17	32.08	N
mmu-mir-449c	5p	1	1.96	N	4	2.58	N	1	11.11	N	11	3.32	N	6	3.47	N	2	14.29	N
mmu-mir-450a(-1/-2)	3p										50	40.98	Y	20	17.39	Y	6	20	Y
mmu-mir-450a(-1/-2)	5p	8	2.71	N	1	0.98	N	10	3.04	N	28	1.44	N	49	1.16	N	3	1.05	N
mmu-mir-450b	3p	3	42.86	Y	4	40	N	5	23.81	Y	246	37.05	Y	155	34.37	Y	21	29.58	Y
mmu-mir-450b	5p							2	6.9	N	9	0.89	N	15	0.92	N
mmu-mir-451	3p													2	20	Y
mmu-mir-451	5p	14	1.16	N	36	4.58	N	482	1.85	N	28758	16.01	N	2465	7.87	N
mmu-mir-452	3p													20	46.51	Y
mmu-mir-452	5p	1	50	N							15	24.59	N	25	17.36	N
mmu-mir-455	3p	129	68.25	N	13	81.25	N	749	60.21	N	3300	67.86	N	415	67.15	N	5	50	Y
mmu-mir-455	5p	1	5.26	Y				6	5.5	Y	222	7.96	Y	64	12.05	Y	4	20	N
mmu-mir-463	3p				128	20.13	N										1	50	Y
mmu-mir-463	5p				21	42	Y
mmu-mir-465a	3p				857	40.2	N	1	16.67	N	11	40.74	N	13	54.17	N	12	38.71	N
mmu-mir-465a	5p				41	2.68	Y
mmu-mir-465b(-1/-2)	3p				857	40.2	N	1	16.67	N	11	40.74	N	13	54.17	N	12	38.71	N
mmu-mir-465c(-1/-2)	3p				838	39.66	N	1	16.67	N	11	40.74	N	13	54.17	N	12	38.71	N
mmu-mir-465c(-1/-2)	5p				44	3.33	Y										1	6.25	Y
mmu-mir-466a	3p	2	66.67	N	83	44.15	N	207	44.61	N	185	56.75	N	789	46.66	N	9919	60.13	N
mmu-mir-466a	5p				2	10.53	Y	14	32.56	Y	11	18.97	Y	57	24.15	Y	844	30.58	Y
mmu-mir-466b(-1/-2/-3/-4/-5/-6/-7/-8)	3p	2	66.67	N	83	44.15	N	209	44.85	N	185	56.75	N	795	46.85	N	9945	60.12	N
mmu-mir-466b(-1/-2/-3/-4/-5/-6/-7/-8)	5p				10	47.62	Y	32	46.38	Y	27	44.26	Y	345	54.85	Y	3157	59.2	Y
mmu-mir-466c(-1/-2)	3p	2	66.67	N	83	44.15	N	209	44.85	N	185	56.75	N	795	46.85	N	9945	60.12	N
mmu-mir-466c(-1/-2)	5p				17	53.13	Y	57	37.75	Y	32	35.16	Y	350	34.55	Y	3766	37.07	Y
mmu-mir-466d	3p				7	11.86	N	30	13.27	N	15	7.21	N	36	6.3	N	582	22.92	N
mmu-mir-466d	5p				3	75	Y	11	22.92	Y	25	49.02	Y	59	29.8	Y	705	47.57	Y
mmu-mir-466e	3p	2	66.67	N	83	44.15	N	209	44.85	N	185	56.75	N	795	46.85	N	9945	60.12	N
mmu-mir-466e	5p				8	40	Y	25	39.68	Y	14	25.45	Y	139	31.66	Y	1636	40.58	Y
mmu-mir-466f(-1/-2/-3/-4)	3p							2	66.67	Y	2	50	Y				22	22.22	Y
mmu-mir-466f(-1/-2/-3/-4)	5p				1	50	N	1	20	N	10	16.67	N	67	23.1	N	857	35.4	N
mmu-mir-466g	3p							4	66.67	N				7	36.84	N	23	14.65	N
mmu-mir-466g	5p																1	6.67	Y
mmu-mir-466h	3p							1	16.67	Y							8	6.35	Y
mmu-mir-466h	5p							2	10.53	N	2	5.56	N	13	4.98	N	166	21.47	N
mmu-mir-466i	3p				1	20	N				11	78.57	N	2	50	N	65	41.4	N
mmu-mir-466j	3p							3	75	N	3	18.75	N	20	51.28	N	317	54.84	N
mmu-mir-466k	3p							2	66.67	Y				21	72.41	Y	105	40.7	Y
mmu-mir-466k	5p				1	50	N							8	3.62	N	182	9.62	N
mmu-mir-466l	3p																38	33.93	Y
mmu-mir-466l	5p													2	40	N	64	56.14	N
mmu-mir-466m	3p													1	50	Y	122	46.21	Y
mmu-mir-466m	5p				1	50	N	5	83.33	N	16	55.17	N	49	44.95	N	540	41.83	N
mmu-mir-466n	3p				3	14.29	N							3	3.3	Y	61	9.97	Y
mmu-mir-466n	5p							11	22.92	N	25	49.02	N	59	29.8	N	705	47.57	N
mmu-mir-466o	3p				1	25	Y	1	50	Y	2	50	Y	4	57.14	Y	38	40.43	Y
mmu-mir-466o	5p				10	47.62	N	32	46.38	N	27	44.26	N	345	54.85	N	3157	59.2	N
mmu-mir-466p	3p	2	66.67	N	83	44.15	N	205	44.37	N	185	56.75	N	794	46.82	N	9887	59.98	N
mmu-mir-466p	5p				4	23.53	Y	19	44.19	Y	27	37.5	Y	221	52.25	Y	2363	63.56	Y
mmu-mir-466q	5p				3	75	N				19	86.36	N	14	82.35	N	63	90	N
mmu-mir-467a(-1/-2/-3/-4/-5/-6/-7/-8/-9/-10)	3p				15	36.59	Y	64	27.23	Y	29	54.72	Y	105	43.39	Y	1086	25.61	Y
mmu-mir-467a(-1/-2/-3/-4/-5/-6/-7/-8/-9/-10)	5p	2	5.13	N	25	9.09	N	136	7.89	N	134	8.22	N	972	11.9	N	1985	11.43	N
mmu-mir-467b	3p													3	42.86	Y	37	16.52	Y
mmu-mir-467b	5p	2	5.13	N	25	9.09	N	136	7.89	N	134	8.22	N	972	11.9	N	1985	11.43	N
mmu-mir-467c	3p							2	28.57	Y				4	28.57	Y	122	21.94	Y
mmu-mir-467c	5p				85	47.22	N	85	45.95	N	70	35.18	N	589	32.56	N	3644	39.45	N
mmu-mir-467d	3p				15	36.59	Y	64	27.23	Y	29	54.72	Y	105	43.39	Y	1086	25.61	Y
mmu-mir-467d	5p	8	29.63	N	71	66.36	N	123	31.87	N	41	28.08	N	303	33.52	N	1793	35.98	N
mmu-mir-467e	3p							2	20	Y	2	40	Y	3	17.65	Y	123	19.31	Y
mmu-mir-467e	5p	15	62.5	N	98	43.95	N	298	48.14	N	360	49.45	N	1452	47.97	N	4378	43.35	N
mmu-mir-467f	3p																3	42.86	N
mmu-mir-467g	3p																1	0.79	N
mmu-mir-467g	5p																1	50	Y
mmu-mir-467h	3p													1	20	N	45	61.64	N
mmu-mir-468	3p				11	64.71	Y
mmu-mir-468	5p				36	16.36	N
mmu-mir-470	3p				14	5.81	Y
mmu-mir-470	5p				9	1.79	N				2	20	N
mmu-mir-471	3p				35	19.55	Y				1	33.33	N	1	25	N
mmu-mir-471	5p				8	2.8	N
mmu-mir-483	3p				1	33.33	N	1	4.55	Y	1214	36.4	N	89	25.95	N	2	25	N
mmu-mir-483	5p							1	4.17	N	460	73.72	Y	45	47.87	Y
mmu-mir-484	5p	4	3.81	N	1	2.56	N	242	7.45	N	128	1.74	N	134	2.98	N	120	5.29	N
mmu-mir-485	3p	1	33.33	N	3	50	N	427	40.9	N	1299	42.9	N	192	62.14	N	559	45.6	N
mmu-mir-485	5p							220	23.26	Y	395	36.92	Y	41	39.05	Y	36	20.93	Y
mmu-mir-486	3p							1	1.92	Y	39	14.5	Y	4	5.26	Y
mmu-mir-486	5p							29	1.61	N	205	2.51	N	25	1.89	N
mmu-mir-487b	3p				1	16.67	N	424	7.41	N	863	6.67	N	126	9.55	N	238	19.06	N
mmu-mir-487b	5p							8	72.73	Y	22	56.41	Y	2	50	Y
mmu-mir-488	3p							35	7.32	N	18	5.96	N	34	11.81	N
mmu-mir-488	5p							1	4	Y	2	18.18	Y
mmu-mir-489	3p							1	3.7	N	6	35.29	N				6	66.67	N
mmu-mir-490	3p							20	8.66	N	5	12.5	Y
mmu-mir-490	5p													2	10.53	N
mmu-mir-491	3p							1	7.14	Y
mmu-mir-491	5p							6	2.11	N	3	3.41	N	15	7.46	N
mmu-mir-493	3p										36	2.4	N	1	1.45	Y	5	45.45	Y
mmu-mir-493	5p							2	1.72	N	53	7.78	Y	1	0.95	N	1	1.09	N
mmu-mir-494	3p	1	9.09	N				8	6.9	N	43	0.43	N	73	4.33	N	221	7.43	N
mmu-mir-494	5p										9	52.94	Y	2	40	Y	17	36.17	Y
mmu-mir-495	3p							129	18.61	N	635	7.41	N	18	6.02	N	278	8.64	N
mmu-mir-495	5p										7	3.02	Y	1	3.85	Y	17	15.45	Y
mmu-mir-496	3p							170	24.85	N	975	24.4	N	239	49.18	N	193	38.45	N
mmu-mir-496	5p							1	20	Y	1	5	Y				6	30	Y
mmu-mir-497	3p	5	45.45	Y				37	63.79	Y	45	45	Y	199	54.52	Y	7	38.89	Y
mmu-mir-497	5p	48	4.53	N	64	8.22	N	772	6.11	N	260	9.45	N	1659	8.17	N	701	49.68	N
mmu-mir-499	3p							9	56.25	Y	212	19.19	Y	27	60	Y
mmu-mir-499	5p				5	21.74	N	17	7.91	N	818	6.12	N	41	13.95	N	2	1.17	N
mmu-mir-500	3p							38	2.01	N	94	0.72	N	34	1.48	N	18	5.57	N
mmu-mir-500	5p							2	8.7	Y	5	4.5	Y	3	4.69	Y	2	8.7	Y
mmu-mir-501	3p				1	2.38	N	12	2.45	N	84	1.44	N	18	1.79	N	2	1.61	Y
mmu-mir-501	5p							14	4.28	Y	45	2.23	Y	18	3.74	Y	3	2.21	N
mmu-mir-503	3p	30	40	Y	3	20	Y	16	44.44	Y	1010	45.93	Y	526	40.15	Y	2	40	Y
mmu-mir-503	5p	76	1.97	N	16	5.67	N	13	3.12	N	2651	9.97	N	4006	7.2	N	19	16.96	N
mmu-mir-504	3p							1	20	Y	2	50	Y
mmu-mir-504	5p							18	32.14	N	13	15.12	N	7	22.58	N	1	50	N
mmu-mir-505	3p							19	23.75	N	56	33.73	N	15	36.59	Y	16	57.14	N
mmu-mir-505	5p													2	3.45	N	2	12.5	Y
mmu-mir-5097	3p				1	33.33	N	30	75	N	33	41.77	N	82	65.08	N	40	67.8	N
mmu-mir-5098	3p				6	66.67	N	1	50	N	13	76.47	N	4	57.14	N	18	75	N
mmu-mir-5098	5p																1	50	Y
mmu-mir-5099	3p				2	40	N	2	66.67	N	46	53.49	N	71	69.61	N	278	60.83	N
mmu-mir-5100	3p							2	66.67	N	31	64.58	N	10	52.63	N	4	40	N
mmu-mir-5102	3p							7	58.33	Y	18	72	Y	23	29.49	Y	46	64.79	Y
mmu-mir-5102	5p	3	60	N	3	37.5	N	10	55.56	N	65	63.73	N	100	80	N	202	66.89	N
mmu-mir-5104	3p										1	50	N
mmu-mir-5105	3p	12	85.71	Y	24	55.81	Y	31	70.45	Y	33	63.46	Y	146	83.43	Y	707	57.06	N
mmu-mir-5105	5p	51	63.75	N	246	69.49	N	785	76.36	N	332	58.66	N	585	67.4	N	262	48.07	Y
mmu-mir-5109	3p	14	77.78	N	23	71.88	N	31	70.45	N	157	57.93	N	332	88.3	N	488	47.7	N
mmu-mir-5111	5p										2	9.09	N				1	16.67	N
mmu-mir-5113	5p							2	16.67	N				1	2.94	N
mmu-mir-511	3p	1	2.63	N	8	7.77	N	5	3.76	N	2	0.59	N	3	2.34	N
mmu-mir-5114	3p													3	60	N
mmu-mir-5115	5p										10	47.62	N	9	37.5	N	19	31.67	N
mmu-mir-5116	5p													1	20	N
mmu-mir-5117	3p	73	47.1	N	25	40.32	N	203	48.1	N	704	70.47	N	487	49.24	N	281	51	N
mmu-mir-5117	5p	2	33.33	Y	1	20	Y	4	14.81	Y				52	36.11	Y	123	47.31	Y
mmu-mir-5121	3p	1	11.11	N	1	20	N	6	60	N	40	42.55	N	64	48.86	N	153	47.96	N
mmu-mir-5122	5p	1	50	N										5	71.43	N
mmu-mir-5123	3p										6	40	N	12	70.59	N	1	50	N
mmu-mir-5123	5p										6	40	Y	12	70.59	Y
mmu-mir-5126	3p										9	24.32	N	6	75	N	28	35.44	N
mmu-mir-5128	3p													1	50	N	9	60	N
mmu-mir-5129	3p							1	5.56	N
mmu-mir-5130	5p													2	50	N
mmu-mir-5132	3p							2	66.67	N	1	50	N
mmu-mir-5132	5p							2	66.67	Y				2	66.67	N	1	25	N
mmu-mir-5133	5p										1	50	N	2	50	N
mmu-mir-5136	5p										2	33.33	N	1	50	N	1	50	N
mmu-mir-532	3p	3	23.08	Y				15	2.89	Y	31	2.26	Y	3	0.97	Y	2	2.5	Y
mmu-mir-532	5p	4	7.55	N	2	5.13	N	27	2.87	N	250	4.59	N	106	3.65	N	9	3.57	N
mmu-mir-539	3p							5	15.15	Y	338	61.79	Y	18	25.35	N	67	53.6	Y
mmu-mir-539	5p							4	8	N	46	4.55	N	2	6.45	Y	154	31.05	N
mmu-mir-540	3p							6	1.6	Y	89	1.1	N	8	0.89	N	8	1.06	N
mmu-mir-540	5p							13	2.35	N	30	7.25	Y	15	4.09	Y	10	4.42	Y
mmu-mir-541	3p							129	44.79	Y	427	46.67	Y	167	57.59	Y	159	52.48	Y
mmu-mir-541	5p	4	6.15	N	5	5.38	N	578	3.8	N	743	0.89	N	315	3.27	N	1863	13.84	N
mmu-mir-542	3p	3	2.33	N	2	5.13	N	6	4.48	N	194	1.18	N	108	1.86	N	22	18.8	N
mmu-mir-542	5p	2	3.85	Y	1	10	Y	2	5.26	Y	118	6.03	Y	56	6.99	Y
mmu-mir-543	3p							117	9.34	N	35	1.82	N	53	8.98	N	154	2.86	N
mmu-mir-543	5p							49	41.18	Y	569	57.65	Y	41	56.16	Y	58	63.04	Y
mmu-mir-544	3p							4	14.29	Y	13	18.06	Y	3	23.08	Y
mmu-mir-544	5p							573	37.21	N	34	8.06	N	34	39.08	N	5	45.45	Y
mmu-mir-546	3p				3	60	N
mmu-mir-547	3p				14	3.57	N	2	14.29	N
mmu-mir-551b	3p							85	1.34	N	49	4.54	N	13	1.63	N
mmu-mir-5615(-1/-2)	3p							1	11.11	N	6	54.55	N	4	30.77	N
mmu-mir-5615(-1/-2)	5p							6	75	Y	2	50	Y	2	66.67	Y
mmu-mir-5616	3p													3	37.5	N
mmu-mir-5618	5p													3	60	N
mmu-mir-5619	3p										1	33.33	Y
mmu-mir-5619	5p										1	14.29	N				3	50	N
mmu-mir-5620	5p										1	25	N	1	33.33	N
mmu-mir-5621	3p							2	50	N
mmu-mir-5622	3p										1	33.33	N
mmu-mir-5623	3p													2	40	Y
mmu-mir-5623	5p							1	50	N
mmu-mir-5709	5p													1	33.33	N
mmu-mir-574	3p	4	8.16	N				8	3.77	N	19	4.51	Y	5	3.94	Y
mmu-mir-574	5p							1	4.76	Y	23	3.54	N	4	2.23	N	3	9.09	N
mmu-mir-582	3p							75	44.91	Y	9	29.03	Y	37	27.01	Y	6	46.15	Y
mmu-mir-582	5p	2	28.57	N	3	37.5	N	1346	43.38	N	167	62.08	N	532	47.84	N	224	61.54	N
mmu-mir-592	3p										3	33.33	Y	1	25	Y
mmu-mir-592	5p							52	5.28	N	90	37.66	N	7	12.07	N
mmu-mir-598	3p							87	1.87	N	11	2.56	N	3	1.37	N
mmu-mir-615	3p	2	5.26	N							20	2.23	N	11	1.1	N
mmu-mir-615	5p										4	15.38	Y	8	20.51	Y
mmu-mir-652	3p	2	5	N	1	3.85	N	51	2.82	N	110	3.26	N	52	4.83	N	24	14.37	N
mmu-mir-652	5p													9	42.86	Y
mmu-mir-653	5p										8	2.16	N				1	14.29	N
mmu-mir-664	3p							51	14.09	N	10	62.5	Y	18	72	Y	2	28.57	Y
mmu-mir-664	5p				1	25	N	7	11.86	Y	3	4.62	N	16	6.32	N	3	37.5	N
mmu-mir-665	3p	2	14.29	N				140	9	N	1005	18.21	N	827	24.01	N	265	10.18	N
mmu-mir-665	5p										16	16.49	Y	10	15.87	Y	2	3.57	Y
mmu-mir-666	3p							39	25.49	Y	80	9.45	Y	33	30.84	Y	7	26.92	Y
mmu-mir-666	5p							9	2.22	N	24	0.99	N	3	0.87	N	5	2.73	N
mmu-mir-667	3p				1	50	N	225	13.66	N	183	11.56	N	20	15.5	N	16	16.67	N
mmu-mir-667	5p							1	2.7	Y	8	26.67	Y	8	19.05	Y	19	27.14	Y
mmu-mir-668	3p							219	21	N	302	19.15	N	14	25.45	N	3	10	N
mmu-mir-668	5p							2	25	Y							3	75	Y
mmu-mir-669a(-1/-2/-3/-4/-5/-6/-7/-8/-9/-10/-11/-12)	3p	2	12.5	N	35	12.11	N	96	12.44	N	89	24.72	N	361	22.38	N	2231	16.9	N
mmu-mir-669a(-1/-2/-3/-4/-5/-6/-7/-8/-9/-10/-11/-12)	5p				1	1.49	Y	12	4.71	Y	5	4.63	Y	33	3.51	Y	631	5.18	Y
mmu-mir-669b	3p							5	35.71	Y				1	50	Y	92	57.86	Y
mmu-mir-669b	5p				7	46.67	N	13	18.31	N	8	7.77	N	109	19.6	N	276	6.95	N
mmu-mir-669c	3p							1	50	Y	2	40	Y				7	29.17	Y
mmu-mir-669c	5p				1	2.7	N	7	4.22	N	9	2.42	N	15	1.57	N	281	3.62	N
mmu-mir-669d	3p							1	33.33	Y				1	33.33	Y	39	41.05	Y
mmu-mir-669d	5p				2	10.53	N	10	19.23	N	21	30.43	N	33	9.09	N	209	7.42	N
mmu-mir-669e	3p							2	40	Y				4	40	Y	19	14.84	Y
mmu-mir-669e	5p							1	4.76	N				3	4.05	N	10	1.32	N
mmu-mir-669f	5p				11	28.21	N	32	16.49	N	9	29.03	N	27	14.21	N	1814	70.72	N
mmu-mir-669h	5p							4	20	N	4	26.67	N	15	34.09	N	280	44.37	N
mmu-mir-669i	3p							1	9.09	N	1	11.11	N	2	8.33	N	6	23.08	Y
mmu-mir-669i	5p							3	60	Y				5	50	Y	65	38.24	N
mmu-mir-669j	3p																23	51.11	Y
mmu-mir-669j	5p							3	75	N				3	50	N	31	31.63	N
mmu-mir-669k	5p							4	66.67	N				18	54.55	N	65	38.24	N
mmu-mir-669l	3p							2	50	Y				2	40	Y	41	40.2	Y
mmu-mir-669l	5p				1	5.26	N	6	7.23	N	8	16.33	N	32	7.82	N	378	8.75	N
mmu-mir-669m(-1/-2)	3p																27	31.76	Y
mmu-mir-669m(-1/-2)	5p				8	50	N	14	19.44	N	18	15.93	N	160	26.36	N	807	17.92	N
mmu-mir-669n	5p										1	16.67	N				12	41.38	N
mmu-mir-669o	3p	2	12.5	N	35	12.11	N	96	12.44	N	89	24.72	N	361	22.38	N	2231	16.9	N
mmu-mir-669o	5p				6	54.55	Y	16	37.21	Y	21	58.33	Y	101	49.03	Y	1118	38.5	Y
mmu-mir-669p(-1/-2)	3p				1	50	Y	3	60	Y				9	64.29	Y	97	16.75	Y
mmu-mir-669p(-1/-2)	5p				1	1.49	N	12	4.71	N	5	4.63	N	33	3.51	N	631	5.18	N
mmu-mir-670	3p				5	55.56	N	19	17.76	N	44	57.89	N	13	27.66	Y	3	15	N
mmu-mir-670	5p													2	3.23	N
mmu-mir-671	3p							5	4.5	Y	7	6.03	Y	4	6.56	Y	1	10	Y
mmu-mir-671	5p	1	2.86	N				5	0.96	N	1	0.07	N	21	0.95	N	6	4.8	N
mmu-mir-672	3p							2	2.02	Y	1	5	Y				1	4.17	Y
mmu-mir-672	5p				2	3.57	N	10	2.54	N	6	0.34	N	16	4.27	N	496	25.93	N
mmu-mir-673	3p										23	4.04	Y
mmu-mir-673	5p	1	11.11	N							4816	17.89	N	108	13.37	N	298	39.06	N
mmu-mir-674	3p	2	5.56	N	1	5	N	79	3.33	N	20	1.67	Y	43	4.03	Y	18	3.18	Y
mmu-mir-674	5p	5	16.13	Y	4	33.33	Y	116	14.78	Y	412	14.46	N	199	15.41	N	218	25.44	N
mmu-mir-675	3p										106	11.56	N	209	41.47	N
mmu-mir-675	5p										2	1.27	Y	3	2.7	Y
mmu-mir-676	3p	2	7.69	N	2	8.33	N	15	3.09	N	34	2.72	N	4	0.91	N	2	3.08	N
mmu-mir-676	5p							22	25	Y	117	26.12	Y	7	11.48	Y	4	36.36	Y
mmu-mir-677	3p							1	50	Y	20	50	Y	17	65.38	Y	20	66.67	Y
mmu-mir-677	5p				2	66.67	N	5	23.81	N	16	15.84	N	40	41.67	N	28	27.45	N
mmu-mir-679	3p							1	50	N	4	4.88	N	3	15	Y	7	33.33	Y
mmu-mir-679	5p										10	15.63	Y	20	25.64	N	5	22.73	N
mmu-mir-690	3p	3	50	N	4	57.14	N	13	46.43	N	140	59.07	N	40	59.7	N	84	46.41	N
mmu-mir-692(-1/-2)	3p										2	28.57	N
mmu-mir-693	3p													1	16.67	N
mmu-mir-694	3p							2	66.67	N
mmu-mir-696	3p																1	50	N
mmu-mir-696	5p													1	50	N	1	50	Y
mmu-mir-700	3p							15	4	Y	4	7.41	Y	3	2.33	N
mmu-mir-700	5p	2	11.76	N				112	15.32	N	3	0.82	N	4	5.71	Y	4	4.44	N
mmu-mir-701	5p							1	3.85	N	15	7.81	N	11	7.05	N
mmu-mir-703	3p																1	50	Y
mmu-mir-703	5p													9	75	N	14	82.35	N
mmu-mir-708	3p	15	33.33	Y				481	32.57	Y	509	59.25	Y	357	34.46	Y	85	30.36	Y
mmu-mir-708	5p	12	2.19	N	1	3.33	N	529	3.43	N	341	1.89	N	377	3.5	N	595	21.56	N
mmu-mir-709	3p	1	50	N							8	47.06	N				4	30.77	N
mmu-mir-712	3p							2	15.38	N	28	48.28	N	26	47.27	N	140	15.86	N
mmu-mir-712	5p										4	44.44	Y	7	58.33	Y	30	58.82	Y
mmu-mir-714	3p													2	40	N	20	36.36	N
mmu-mir-714	5p										2	33.33	N				19	63.33	Y
mmu-mir-720	3p	103	34.8	N	52	48.15	N	297	40.74	N	861	41	N	1411	54.5	N	156	20.23	N
mmu-mir-741	3p				861	28.63	N				5	15.63	N	5	21.74	N	4	36.36	N
mmu-mir-741	5p				4	1.84	Y
mmu-mir-742	3p				9	8.33	N
mmu-mir-743a	3p				1499	24.44	N				14	15.56	N	4	11.76	N	3	42.86	N
mmu-mir-743a	5p				8	5.06	Y
mmu-mir-743b	3p				843	16.24	N				8	12.12	N	3	9.68	N	3	42.86	N
mmu-mir-744	3p	1	16.67	Y				3	2.61	Y				2	1.12	Y
mmu-mir-744	5p	7	1.43	N				224	2.46	N	159	1.5	N	122	2.32	N	19	1.48	N
mmu-mir-758	3p							4	1.72	N	2	0.82	N	5	0.84	N	4	0.67	N
mmu-mir-760	3p				1	50	N	36	31.03	N	10	33.33	N	5	38.46	N
mmu-mir-760	5p							1	4.55	Y				1	8.33	Y
mmu-mir-764	3p							15	3.86	N	1	9.09	N
mmu-mir-764	5p							1	2	Y
mmu-mir-770	3p							159	54.64	Y	133	41.96	N	14	46.67	N	5	50	Y
mmu-mir-770	5p							45	2.94	N	5	2.4	Y
mmu-mir-7a(-1/-2)	3p	1	20	Y	1	6.25	Y	137	9.44	Y	51	52.04	Y	63	10.9	Y	35	22.44	Y
mmu-mir-7a(-1/-2)	5p	1	1.02	N	15	2.3	N	1401	3.13	N	4960	54.46	N	1013	4.67	N	2852	12.1	N
mmu-mir-7b	3p							149	21.29	Y	393	50.84	Y	5	13.51	Y	8	33.33	Y
mmu-mir-7b	5p							273	1.97	N	131	7.82	N	4	0.71	N	17	9.44	N
mmu-mir-802	3p										19	73.08	Y
mmu-mir-802	5p							5	50	N	54	13.67	N	2	50	N
mmu-mir-871	3p				168	7.65	N										1	5.56	N
mmu-mir-871	5p				34	4.53	Y				2	16.67	Y
mmu-mir-872	3p	6	8.96	Y	10	15.15	Y	143	9.41	Y	27	1.93	Y	184	9.46	Y	8	2	Y
mmu-mir-872	5p	4	1.44	N	12	1.73	N	65	0.86	N	52	0.42	N	186	1.45	N	249	22.82	N
mmu-mir-873	3p							39	13.78	Y	7	29.17	Y	1	14.29	Y
mmu-mir-873	5p							835	39.06	N	177	41.26	N	41	29.5	N
mmu-mir-874	3p	1	6.25	N				90	5.37	N	26	5.54	N	5	5.68	N
mmu-mir-874	5p							12	4.32	Y	12	22.64	Y	3	14.29	Y
mmu-mir-875	5p													5	9.8	N
mmu-mir-876	5p							2	14.29	N
mmu-mir-877	3p							6	16.67	Y	55	71.43	Y	4	10.81	Y	4	16.67	N
mmu-mir-877	5p							3	7.69	N	2	2.53	N
mmu-mir-878	3p				159	11.39	N				3	18.75	N	1	4	N	2	28.57	N
mmu-mir-878	5p				13	2.18	Y
mmu-mir-879	3p							12	16.44	Y	2	10.53	Y	5	38.46	Y
mmu-mir-879	5p				1	33.33	N	58	4.04	N				6	7.32	N
mmu-mir-880	3p				51	2.44	N
mmu-mir-880	5p				1	12.5	Y
mmu-mir-881	3p				266	6.96	N				2	4.08	N	1	7.69	N
mmu-mir-881	5p				20	3.25	Y
mmu-mir-883a	3p				363	34.51	N							1	16.67	N	2	50	N
mmu-mir-883a	5p				84	18.63	Y
mmu-mir-883b	3p				35	7.01	N
mmu-mir-883b	5p				4	9.09	Y
mmu-mir-9(-1/-2)	3p				10	47.62	Y	34860	51.07	Y	4288	48.15	Y	13389	42.46	Y	61	35.06	Y
mmu-mir-9(-1/-2)	5p				6	1.73	N	29823	5.1	N	13456	3.96	N	5823	2.8	N	11	1.63	N
mmu-mir-92a(-1/-2)	3p	9	1.52	N	20	2.62	N	39	2.89	N	434	1.43	N	310	1.43	N	261	1.43	N
mmu-mir-92b	3p							69	2.71	N	17	1.25	N	5	0.37	N	3	0.64	N
mmu-mir-92b	5p										1	25	Y
mmu-mir-9-3	3p				10	47.62	Y	32378	49.43	Y	4227	48.72	Y	13250	42.92	Y	62	36.47	Y
mmu-mir-93	3p							9	4.97	Y	29	3.61	Y	24	2.38	Y	5	2.96	Y
mmu-mir-9-3	5p				9	2.57	N	30221	5.17	N	13645	4.01	N	5964	2.87	N	11	1.63	N
mmu-mir-93	5p	20	2.84	N	39	4.14	N	145	2.22	N	565	1.16	N	831	1.9	N	640	3.26	N
mmu-mir-96	3p													1	10	Y	12	6.94	Y
mmu-mir-96	5p	2	1.92	N	2	6.67	N	23	1.79	N	126	3	N	170	1.51	N	7450	23.77	N
mmu-mir-98	3p										11	50	Y	3	21.43	Y	1	50	Y
mmu-mir-98	5p				2	2.2	N	160	1.83	N	81	0.79	N	98	1.58	N	2	3.77	N
mmu-mir-99a	3p							14	4.2	Y	33	10.34	Y	5	3.45	Y
mmu-mir-99a	5p	42	4.11	N	40	5.84	N	942	3.42	N	888	1.49	N	552	2.99	N	1	33.33	N
mmu-mir-99b	3p							1	1.56	Y	5	3.57	Y	9	5.49	Y	2	9.52	Y
mmu-mir-99b	5p	6	2.71	N	7	7.78	N	155	2.66	N	207	2.63	N	193	3.07	N	7	2.26	N

## Sheet: S4
Supplementary Table 4. Fruitfly miRNA hairpins yielding 5'-isomiRs either from 5p or 3p arm. The number of reads (#. Reads) indicates the abundance of 5'-isomiRs from each sequencing data. Arm abundance represents the ratio of the read counts of 5’-isomiRs to the total reads mapped to one arm. The column of 5'-isomiR* indicates whether the arm produces 5'-isomiR* or not (See definition of 5'-isom…
		ovary			head			S2 cells
ID	arm	#. Reads	arm abundance	5'-isomiR*	#. Reads	arm abundance	5'-isomiR*	#. Reads	arm abundance	5'-isomiR*
dme-bantam	3p	681	0.344439	N	29	0.2508	N	1232	0.052781	N
dme-bantam	5p	216	4.13476	Y	62	4.52555	Y	1932	13.1027	Y
dme-let-7	3p				10	1.5748	Y
dme-let-7	5p	2	0.114482	N	261	0.308974	N
dme-mir-1000	5p				51	1.0089	N	1	12.5	N
dme-mir-1001	3p				45	44.5545	Y
dme-mir-1001	5p				11	0.727995	N
dme-mir-1002	3p				1	33.3333	Y
dme-mir-1003	3p	96	1.52429	N	16	0.959808	N	3	4.16667	Y
dme-mir-100	3p				8	6.25	Y
dme-mir-1004	3p	1	50	N	17	1.22744	N
dme-mir-1005	3p				1	1.07527	N
dme-mir-100	5p	8	1.99005	N	107	3.78	N
dme-mir-1006	3p	117	5.43428	N	8	1.51515	N	2	8	Y
dme-mir-1006	5p	2	5.40541	Y				4	9.7561	N
dme-mir-1007	3p	2	0.881057	N
dme-mir-1008	3p	95	2.66181	N	7	0.53313	N
dme-mir-1009	3p	1	0.980392	N	1	0.273973	N
dme-mir-1010	3p	33	2.16963	N	27	2.15827	N
dme-mir-1010	5p	6	7.22892	Y
dme-mir-1012	3p	3	1.38889	Y	6	2.71493	Y	2	4.54545	Y
dme-mir-1012	5p	3	0.408719	N	1	0.148368	N	1	0.769231	N
dme-mir-1013	3p				23	11.9171	N	7	7.44681	N
dme-mir-1015	3p	5	25	N	2	50	N
dme-mir-1016	5p							2	15.3846	N
dme-mir-1017	3p				20	0.364698	N
dme-mir-10	3p	1	2.85714	Y	10	3.01205	N
dme-mir-10	5p	8	0.16216	N	4	0.165861	Y
dme-mir-11	3p	1964	2.08745	N	57	0.344494	N	2892	4.94384	N
dme-mir-11	5p	9	2.72727	Y	6	3.2967	Y	9	2.54237	Y
dme-mir-12	3p	127	15.119	Y
dme-mir-124	3p				1867	0.694288	N
dme-mir-124	5p				48	10.3896	Y
dme-mir-125	3p				47	7.37834	Y
dme-mir-125	5p	7	0.846433	N	134	0.407345	N
dme-mir-12	5p	370	1.80523	N	94	0.790779	N	9	8.41122	N
dme-mir-133	3p				64	0.23469	N
dme-mir-133	5p				18	4.6875	Y
dme-mir-137	3p				15	1.77515	N
dme-mir-137	5p				1	2.7027	Y
dme-mir-13a	3p	12	2.07613	N	115	1.07366	N	11	7.05128	N
dme-mir-13a	5p				7	17.0732	Y
dme-mir-13b(-1/-2)	3p	4094	3.72422	N	254	1.06081	N	1230	1.69613	N
dme-mir-13b(-1/-2)	5p	14	0.688298	Y				3	0.262697	Y
dme-mir-1	3p	21	0.880504	N	589	1.05017	N
dme-mir-14	3p	6889	1.72882	N	3095	0.818335	N	289	3.96542	N
dme-mir-14	5p	37	3.26278	Y	141	26.7045	Y	47	5.49066	Y
dme-mir-1	5p	3	6.12245	Y	53	8.0916	Y
dme-mir-184	3p	209	0.300542	N	233	0.334775	N	3224	0.587502	N
dme-mir-184	5p	27	4.41176	Y	2	0.34965	Y	5	1.62338	Y
dme-mir-190	3p	71	3.65979	Y	2	0.888889	Y	2	2.73973	N
dme-mir-190	5p	98	0.9702	N	83	1.32992	N	2	16.6667	Y
dme-mir-193	3p	20	30.303	N	5608	29.222	N
dme-mir-193	5p	24	58.5366	Y	906	37.7657	Y	1	50	N
dme-mir-210	5p	21	32.3077	N	42036	42.1705	N
dme-mir-219	5p				50	0.745712	N
dme-mir-2281	5p	2	33.3333	Y
dme-mir-2283	3p							1	10	N
dme-mir-2283	5p	2	33.3333	N
dme-mir-2489	3p	2	5	N
dme-mir-2493	3p				1	20	N	1	14.2857	N
dme-mir-2497	3p	5	13.1579	N	5	38.4615	N
dme-mir-2500	3p				3	15.7895	N	3	37.5	N
dme-mir-2500	5p	23	31.9444	N
dme-mir-2501	3p	12	42.8571	N
dme-mir-2501	5p							1	50	N
dme-mir-252	3p				666	20.9896	Y	28	45.9016	Y
dme-mir-252	5p				1356	0.773045	N	1011	8.0404	N
dme-mir-2535b	3p				14	9.65517	N	3	75	Y
dme-mir-2535b	5p							1	14.2857	N
dme-mir-263a	5p	4	0.644123	N	184	1.65126	N	8	1.19761	N
dme-mir-263b	3p				3	3.57143	Y
dme-mir-263b	5p				21	0.380918	N
dme-mir-274	3p				23	18.4	Y
dme-mir-274	5p				138	0.687011	N
dme-mir-275	3p	2423	1.915	N	13	1.21723	N	204	2.05025	N
dme-mir-275	5p	38	4.23163	Y				8	1.2012	Y
dme-mir-276a	3p	242	0.462326	N	2602	1.04878	N	7	0.068125	Y
dme-mir-276a	5p	182	2.0862	Y	3234	3.26838	Y	480	4.2796	N
dme-mir-276b	3p				401	1.27189	Y
dme-mir-276b	5p	182	2.08668	N	3234	3.26842	N	480	4.2796	N
dme-mir-277	3p	269	1.48455	N	419	0.443217	N	57	1.8124	N
dme-mir-277	5p	11	0.570244	Y	15	0.424329	Y	21	1.94444	Y
dme-mir-278	3p	1385	1.62237	N	262	0.795723	N
dme-mir-278	5p	19	0.720789	Y	8	1.07527	Y
dme-mir-279	3p	3147	0.629639	N	31	0.135459	N	15	0.28874	N
dme-mir-279	5p	148	31.2236	Y	40	38.835	Y	110	19.678	Y
dme-mir-281(-1/-2)	3p	244	27.385	N	287	33.2561	N	125	46.8165	N
dme-mir-281(-1/-2)	5p							11	18.9655	Y
dme-mir-282	3p	1798	2.3887	Y	72	2.74181	Y	108	4.48505	Y
dme-mir-282	5p	1934	1.00791	N	59	0.942944	N	64	0.450926	N
dme-mir-283	3p	135	34.7044	Y
dme-mir-283	5p	464	3.80796	N	17	8.90052	N	13	6.43565	N
dme-mir-284	3p				180	0.842658	N
dme-mir-284	5p				33	0.864101	Y
dme-mir-285	3p				1102	1.0305	N
dme-mir-285	5p				263	13.9375	Y
dme-mir-286	3p				1	0.203666	N
dme-mir-286	5p				2	0.591716	Y
dme-mir-2a(-1/-2)	3p	32695	19.3954	N	25688	44.4775	N	96197	43.9214	N
dme-mir-2a(-1/-2)	5p	50	2.81373	Y	2	2	Y	7	1.49573	Y
dme-mir-2b(-1/-2)	3p	6148	4.50466	N	425	1.34903	N	4401	2.70641	N
dme-mir-2b(-1/-2)	5p	5	0.829187	Y
dme-mir-2c	3p	258	3.92634	N	2409	33.0453	N	10	4.5045	N
dme-mir-2c	5p				2	0.283286	Y
dme-mir-303	3p	3	27.2727	Y
dme-mir-304	3p	122	18.2635	Y				4	3.80952	N
dme-mir-304	5p	991	1.82303	N	2	0.554016	N	2	1.9802	Y
dme-mir-305	3p	1729	7.27082	Y	69	7.84983	Y	89	9.33893	Y
dme-mir-305	5p	980	0.307565	N	676	1.47078	N	82	2.32032	N
dme-mir-306	3p	16	0.446304	Y	12	1.04621	Y
dme-mir-306	5p	6186	1.27004	N	13	0.762911	N	17	2.14376	N
dme-mir-307a	3p	560	34.9345	Y	4921	27.6352	N	486	31.7855	N
dme-mir-307a	5p	68	2.72436	N	182	3.14661	Y	8	61.5385	Y
dme-mir-307b	5p				5	41.6667	N
dme-mir-308	3p	14487	1.69907	N	70	1.40619	N	4	2.18579	Y
dme-mir-308	5p	29	1.45582	Y				35	1.0355	N
dme-mir-310	3p	1	2.38095	N	1	0.185874	N
dme-mir-311	3p				2	1.13636	N
dme-mir-313	5p				7	5.69106	N	1	50	N
dme-mir-315	3p	4	10.8108	Y
dme-mir-315	5p				4	0.263679	N
dme-mir-316	3p				6	15.7895	Y
dme-mir-317	3p	259	0.456839	N	664	0.441483	N	20	0.542887	N
dme-mir-317	5p	27	1.3561	Y	123	1.13156	Y	5	1.5625	Y
dme-mir-318	3p	48	2.27058	N				9	1.1236	N
dme-mir-31a	3p				5	2.76243	Y
dme-mir-31a	5p				6	0.112782	N	1	6.66667	N
dme-mir-33	3p	568	12.0339	Y	35	17.1569	Y	12	1.52091	Y
dme-mir-33	5p	499	0.24021	N	9	0.207803	N	42	0.165917	N
dme-mir-3	3p				1	0.204499	N
dme-mir-34	3p	258	0.905867	Y	434	0.643688	Y	32	2.19028	Y
dme-mir-34	5p	41	0.112943	N	691	0.123274	N	247	0.519299	N
dme-mir-3	5p				7	12.2807	Y
dme-mir-3644	3p	1	11.1111	N
dme-mir-3645	3p				1	33.3333	N	2	66.6667	N
dme-mir-375	3p				2	1.48148	N
dme-mir-375	5p				2	10.5263	Y
dme-mir-4	3p				1	0.480769	N	2	20	N
dme-mir-4	5p				19	29.2308	Y
dme-mir-4910	5p	1	4.54545	N
dme-mir-4913	3p				1	12.5	N	2	66.6667	N
dme-mir-4943	3p							1	2.17391	N
dme-mir-4943	5p							1	50	Y
dme-mir-4947	3p				1	50	N
dme-mir-4949	3p				2	16.6667	N	5	50	N
dme-mir-4950	3p							1	14.2857	N
dme-mir-4951	3p				9	21.4286	Y
dme-mir-4951	5p	1	25	N	25	51.0204	N
dme-mir-4952	5p				15	35.7143	N
dme-mir-4955	3p	10	29.4118	N	2	10.5263	N
dme-mir-4955	5p	6	46.1538	Y
dme-mir-4956	5p	1	25	N
dme-mir-4957	3p				2	33.3333	N
dme-mir-4958	3p				2	18.1818	N
dme-mir-4960	3p				7	17.5	N
dme-mir-4961	5p							1	11.1111	N
dme-mir-4962	3p							7	33.3333	N
dme-mir-4963	3p	2	18.1818	N
dme-mir-4965	5p				1	50	N
dme-mir-4968	3p	5	12.8205	N				1	2.85714	Y
dme-mir-4968	5p	5	16.6667	Y	3	9.09091	N	8	11.4286	N
dme-mir-4969	5p	2	28.5714	N	2	3.44828	N	14	53.8462	N
dme-mir-4975	3p	1	50	Y
dme-mir-4975	5p	1	25	N
dme-mir-4976	5p	1	0.284091	N	1	12.5	N
dme-mir-4977	3p							1	33.3333	N
dme-mir-4977	5p	1	33.3333	Y
dme-mir-4982	5p				1	14.2857	N
dme-mir-5	3p	2	6.06061	Y	5	5.20833	Y
dme-mir-5	5p				10	4.16667	N
dme-mir-5613	3p	96	62.3377	N
dme-mir-6(-1/-2/-3)	5p				3	2.25564	N
dme-mir-7	3p	2	66.6667	Y	15	12	Y	22	44.898	Y
dme-mir-7	5p	7	0.147836	N	46	0.354118	N	3	0.928794	N
dme-mir-79	3p	114832	27.2677	N	820	17.5739	N	763	21.7379	N
dme-mir-79	5p	65	12.7953	Y	18	18.9474	Y	4	1.88679	Y
dme-mir-8	3p	8	1.40845	N	1001	1.18238	N	947	1.82424	N
dme-mir-8	5p				50	0.46215	Y	37	1.95767	Y
dme-mir-87	3p				1433	39.7724	N	21	31.3433	N
dme-mir-87	5p				1	2.63158	Y
dme-mir-927	3p				8	2.47678	Y
dme-mir-927	5p				35	0.401469	N
dme-mir-929	3p				196	7.14807	N
dme-mir-929	5p	5	27.7778	Y	50	9.98004	Y	3	8.57143	N
dme-mir-92a	3p	4878	3.01606	N	12	1.43198	Y
dme-mir-92a	5p	4	0.048728	Y	33	1.38597	N
dme-mir-92b	3p	3822	2.3927	N	7	2.88066	N	2	9.52381	N
dme-mir-92b	5p	5	0.43554	Y	1	1.96078	Y
dme-mir-932	3p				2	1.02564	Y
dme-mir-932	5p	2	1.06383	N	102	0.42922	N
dme-mir-954	3p	67	50.3759	N	54	38.2979	Y
dme-mir-954	5p				2	0.267738	N
dme-mir-956	3p	9	52.9412	N	11	27.5	N
dme-mir-957	3p				17	0.360322	N
dme-mir-958	3p				3	0.817439	N
dme-mir-958	5p				1	4.7619	Y
dme-mir-959	3p	19	63.3333	N	10	38.4615	N
dme-mir-959	5p	2	16.6667	Y	1	20	Y
dme-mir-960	3p	5	9.25926	Y	4	44.4444	Y
dme-mir-960	5p	9	8.65385	N
dme-mir-961	3p				1	33.3333	N
dme-mir-963	3p	3	7.5	Y
dme-mir-963	5p	11	13.253	N	1	3.7037	N
dme-mir-964	3p	6	40	Y
dme-mir-964	5p	6	7.31707	N	7	10.4478	N	1	16.6667	N
dme-mir-965	3p	145	0.345922	N	13	1.27701	N	11	5.21327	N
dme-mir-965	5p	32	4.20499	Y	4	1.6	Y	13	13.4021	Y
dme-mir-966	5p							12	19.3548	N
dme-mir-967	3p				3	50	N	1	50	Y
dme-mir-969	5p				1	0.326797	N
dme-mir-970	3p	258	2.45972	N	177	2.21167	N	66	4.42953	N
dme-mir-970	5p				10	2.23714	Y	3	2.67857	Y
dme-mir-975	5p				1	3.84615	N
dme-mir-978	3p				4	40	N
dme-mir-980	3p				1	0.251256	N	105	0.362519	N
dme-mir-980	5p							1	1.1236	Y
dme-mir-981	3p				321	0.556162	N
dme-mir-982	3p	4	16.6667	Y
dme-mir-982	5p	1	0.775194	N
dme-mir-983(-1/-2)	3p	24	26.087	Y
dme-mir-983(-1/-2)	5p	4	0.787401	N
dme-mir-984	5p				1	3.125	N
dme-mir-986	3p	2	33.3333	Y	7	5.78512	Y
dme-mir-986	5p	16	1.73536	N	13	3.8806	N
dme-mir-987	3p				48	40.3361	Y	2	50	Y
dme-mir-987	5p				1758	11.221	N	835	19.3332	N
dme-mir-988	3p	252	2.18125	N	68	0.526847	N	16	3.4188	Y
dme-mir-988	5p	51	3.32898	Y	13	3.02326	Y	49	9.07407	N
dme-mir-989	3p	1621	1.65736	N				3	5.76923	N
dme-mir-989	5p	24	4.70588	Y
dme-mir-990	3p				2	2.7027	Y
dme-mir-990	5p				2	0.54054	N
dme-mir-993	3p				16	0.410046	N
dme-mir-993	5p				85	60.2837	Y
dme-mir-994	3p	41	48.8095	Y				1	7.69231	Y
dme-mir-994	5p	292	52.6126	N	6	37.5	N	51	28.8136	N
dme-mir-995	3p	421	0.978456	N	30	0.907166	N	10	0.116631	N
dme-mir-995	5p	96	18.4615	Y	75	37.1287	Y	31	6.78337	Y
dme-mir-996	3p	2383	0.279007	N	72	0.400646	N	493	1.24297	N
dme-mir-996	5p	1770	33.0717	Y	596	42.7854	Y	1378	28.0423	Y
dme-mir-998	3p	79	0.716553	N	37	1.46361	N	18	0.562324	N
dme-mir-998	5p	11	1.53846	Y	33	1.38191	Y	1	0.396825	Y
dme-mir-999	3p	281	4.72905	N	178	1.34067	N	196	20.0204	N
dme-mir-999	5p				6	1.79104	Y
dme-mir-9a	3p	1	25	Y	113	24.4589	Y
dme-mir-9a	5p				24	0.21844	N
dme-mir-9b	3p	836	8.528	Y	1	1.06383	Y	47	10.7306	Y
dme-mir-9b	5p	648	0.651124	N	4	0.171233	N	128	0.743667	N
dme-mir-9c	3p	605	0.568596	N				3	60	Y
dme-mir-9c	5p	601	0.805371	Y	10	0.444247	N	140	1.9861	N
dme-mir-iab-4	3p				1	3.7037	Y

## Sheet: S5
Supplementary Table 5. Fruitfly miRNA hairpins yielding 5'-isomiRs either from 5p or 3p arm. The number of reads (#. Reads) indicates the abundance of 5'-isomiRs from each sequencing data. Arm abundance represents the ratio of the read counts of 5’-isomiRs to the total reads mapped to one arm. The column of 5'-isomiR* indicates whether the arm produces 5'-isomiR* or not (See definition of 5'-isom…
		whole body					embryo
ID	arm	#. Reads	arm abundance	5'-isomiR*	% in total miRNAs	rank	#. Reads	arm abundance	5'-isomiR*	% in total miRNAs	rank
cel-let-7	5p	11	0.300793	N	0.00344685	221	160	0.165315	N	0.00227892	164
cel-lin-4	3p	3	5.76923	Y	0.00094005	291
cel-lin-4	5p	50	0.743273	N	0.0156674	124	2	4.54545	N	2.84865e-05	491
cel-mir-1020	3p						1	33.3333	N	1.42433e-05	581
cel-mir-1022	5p						3	0.197368	N	4.27298e-05	445
cel-mir-124	3p	7	0.239809	N	0.00219345	292	45	0.71	N	0.000640947	205
cel-mir-1	3p	62	0.446204	N	0.0194277	119	1638	0.248352	N	0.0233305	63
cel-mir-1	5p	1	0.840336	Y	0.00031335	408	11	1.02996	Y	0.000156676	299
cel-mir-1819	3p						1	0.26178	N	1.42433e-05	583
cel-mir-1820	3p						1	20	Y	1.42433e-05	584
cel-mir-1821	3p						2	9.09091	N	2.84865e-05	494
cel-mir-1822	3p	3	21.4286	N	0.00094005	293	3	50	Y	4.27298e-05	447
cel-mir-1822	5p						2	14.2857	N	2.84865e-05	495
cel-mir-1823	3p						28	35.8974	N	0.000398812	233
cel-mir-1829b	5p	10	8.06452	N	0.0031335	200	3	0.166389	N	4.27298e-05	497
cel-mir-1829c	5p	2	2.94118	N	0.0006267	339	4	0.459771	N	5.69731e-05	448
cel-mir-1830	3p						68	39.5349	N	0.000968542	160
cel-mir-1832	5p						1	20	Y	1.42433e-05	590
cel-mir-1832b	3p						1	14.2857	N	1.42433e-05	589
cel-mir-2207	5p						4	57.1429	N	5.6973e-05	500
cel-mir-2208b	3p						1	20	N	1.42433e-05	593
cel-mir-2209a	3p						1	0.436681	N	1.42433e-05	594
cel-mir-2214	3p	3	37.5	N	0.00094005	409	58	63.7363	N	0.000826109	284
cel-mir-2218a	3p						1	12.5	N	1.42433e-05	603
cel-mir-2220	3p						2	15.3846	N	2.84866e-05	605
cel-mir-228	3p	4	15.3846	Y	0.0012534	264	3	0.465839	Y	4.27298e-05	506
cel-mir-228	5p	86	7.41379	N	0.0269481	101	236	0.190682	N	0.00336141	138
cel-mir-229	3p	73	26.259	Y	0.0228746	93	650	13.6268	N	0.00925812	78
cel-mir-229	5p	33	6.8323	N	0.0103406	167	6	0.273848	Y	8.54595e-05	420
cel-mir-230	3p	1	3.84615	N	0.00031335	415
cel-mir-231	3p	2	0.666667	N	0.0006267	341	15	0.823724	N	0.000213649	354
cel-mir-231	5p						2	2.73973	Y	2.84865e-05	508
cel-mir-232	3p	7	0.925925	N	0.00219345	301	7	3.88889	N	9.97029e-05	367
cel-mir-232	5p	1	10	Y	0.00031335	416	13	10.1562	Y	0.000185162	290
cel-mir-233	3p	5	1.52905	N	0.00156675	302	3	0.161551	N	4.27298e-05	454
cel-mir-235	3p	1	0.14556	N	0.00031335	417	24	1.21704	N	0.000341838	276
cel-mir-236	3p						6	0.391644	N	8.54596e-05	455
cel-mir-236	5p						1	4.16667	Y	1.42433e-05	612
cel-mir-237	5p	2	0.366972	N	0.0006267	345
cel-mir-238	3p	46	10.7477	N	0.0144141	117	32	6.66667	N	0.000455784	243
cel-mir-239a	3p	14	46.6667	Y	0.0043869	177	6	35.2941	Y	8.54596e-05	395
cel-mir-239a	5p	44	6.01093	N	0.0137874	136
cel-mir-2	3p	84	0.61561	N	0.0263214	128	75	2.29428	N	0.00106825	203
cel-mir-240	3p	20	26.6667	N	0.006267	162	1	11.1111	N	1.42433e-05	617
cel-mir-241	5p	3	0.178678	N	0.00094005	347
cel-mir-242	5p	2	2.35294	N	0.0006267	348	2	1.19048	N	2.84865e-05	514
cel-mir-243	3p	1	1.11111	N	0.00031335	422	10	6.13497	N	0.000142433	396
cel-mir-244	5p	4	0.8	N	0.0012534	349	18	2.18978	N	0.000256379	342
cel-mir-245	3p						2	1.94175	N	2.84865e-05	515
cel-mir-246	3p	9	16.0714	N	0.00282015	204	1	14.2857	N	1.42433e-05	621
cel-mir-248	3p	23	54.7619	N	0.00720705	150	35	5.67261	N	0.000498514	208
cel-mir-250	3p	8	6.25	N	0.0025068	267	41	0.418155	N	0.000583974	214
cel-mir-251	5p						2	0.995024	N	2.84866e-05	625
cel-mir-252	5p						8	0.151572	N	0.000113946	424
cel-mir-253	3p						1	0.118765	N	1.42433e-05	628
cel-mir-259	3p	4	10.5263	N	0.0012534	269	4	20	Y	5.69731e-05	461
cel-mir-259	5p	6	20.6897	Y	0.0018801	304
cel-mir-2	5p						5	4.76191	Y	7.12163e-05	465
cel-mir-260	3p						2	2.40964	Y	2.84866e-05	633
cel-mir-260	5p						191	8.14152	N	0.00272046	116
cel-mir-34	3p	17	6.41509	Y	0.00532695	172	3	8.57143	Y	4.27298e-05	520
cel-mir-34	5p	27	1.78571	N	0.00846045	147
cel-mir-35	3p	8	0.3998	N	0.0025068	248	6031	0.806556	N	0.0859011	34
cel-mir-35	5p						1	5.55556	Y	1.42433e-05	644
cel-mir-356b	3p						1	8.33333	N	1.42433e-05	642
cel-mir-357	3p	3	37.5	N	0.00094005	356
cel-mir-36	3p	19	0.591716	N	0.00595365	182	273	0.646124	N	0.00388841	112
cel-mir-36	5p						2	1.41844	Y	2.84866e-05	646
cel-mir-37	3p	17	0.891453	N	0.00532695	187	7297	1.2242	N	0.103933	37
cel-mir-37	5p						3	2.20588	Y	4.27298e-05	525
cel-mir-38	3p	10	0.755858	N	0.0031335	233	92	2.9525	N	0.00131038	207
cel-mir-38	5p	3	13.6364	Y	0.00094005	359
cel-mir-392	3p	3	12	N	0.00094005	307
cel-mir-39	3p	3	0.14361	N	0.00094005	440	104	1.32013	N	0.0014813	153
cel-mir-39	5p						30	0.972762	Y	0.000427298	277
cel-mir-40	3p	19	0.724915	N	0.00595365	183	1516	1.25498	N	0.0215928	65
cel-mir-40	5p	4	9.7561	Y	0.0012534	274	3	6.97674	Y	4.27298e-05	470
cel-mir-41	3p	3	0.549451	N	0.00094005	308	4	8.69565	Y	5.69732e-05	652
cel-mir-41	5p						4	1.47601	N	5.69731e-05	471
cel-mir-42	3p	8	0.569395	N	0.0025068	224	67	1.73351	N	0.000954298	180
cel-mir-42	5p	5	45.4545	Y	0.00156675	275	84	33.2016	Y	0.00119644	151
cel-mir-43	3p	15	0.551878	N	0.00470025	197	2	0.632912	N	2.84866e-05	658
cel-mir-44	3p	10	0.125376	N	0.0031335	225	2526	0.800561	N	0.0359785	55
cel-mir-44	5p	2	4.08163	Y	0.0006267	366	71	0.643875	Y	0.00101127	229
cel-mir-45	3p	13	0.162928	N	0.00407355	225	2633	0.834188	N	0.0375025	55
cel-mir-46	3p	7	0.223428	N	0.00219345	249	1	0.854701	Y	1.42433e-05	661
cel-mir-46	5p	6	8.57143	Y	0.0018801	235
cel-mir-47	3p	5	0.156055	N	0.00156675	276	6	0.852272	N	8.54596e-05	475
cel-mir-47	5p	15	10.8696	Y	0.00470025	184	1	0.60241	Y	1.42433e-05	662
cel-mir-4805	3p	1	50	N	0.00031335	448	2	14.2857	N	2.84865e-05	533
cel-mir-4807	3p						2	3.7037	N	2.84865e-05	534
cel-mir-4813	3p						3	8.33333	Y	4.27299e-05	666
cel-mir-4813	5p						8	18.6047	N	0.000113946	344
cel-mir-4814	3p						2	5	N	2.84866e-05	671
cel-mir-4814	5p						1	50	Y	1.42433e-05	670
cel-mir-4816	3p	9	60	N	0.00282015	251	16	51.6129	N	0.000227892	292
cel-mir-48	5p	14	0.194148	N	0.0043869	226	32	0.758654	N	0.000455785	313
cel-mir-4929	3p						2	66.6667	N	2.84865e-05	537
cel-mir-4936	5p						2	28.5714	N	2.84865e-05	538
cel-mir-49	3p	21	10.7692	N	0.00658035	160	201	2.46686	N	0.0028629	114
cel-mir-49	5p						1	0.793651	Y	1.42433e-05	681
cel-mir-50	3p	14	22.5806	Y	0.0043869	179
cel-mir-50	5p						22	0.415879	N	0.000313351	330
cel-mir-51	3p						6	0.84507	Y	8.54596e-05	379
cel-mir-51	5p	8	0.32284	N	0.0025068	311	113	0.585674	N	0.00160949	161
cel-mir-52	3p	1	0.403226	Y	0.00031335	458	1	0.296736	Y	1.42433e-05	684
cel-mir-52	5p	85	0.229873	N	0.0266347	130	1318	1.35225	N	0.0187726	61
cel-mir-53	3p	2	1.44928	Y	0.0006267	459	1	20	Y	1.42433e-05	687
cel-mir-53	5p	8	0.402617	N	0.0025068	238	45	1.78998	N	0.000640947	191
cel-mir-54	3p	10	0.140766	N	0.0031335	206	56	0.255628	N	0.000797623	199
cel-mir-54	5p	5	9.80392	Y	0.00156675	314	43	0.235448	Y	0.00061246	230
cel-mir-55	3p	31	0.428177	N	0.00971385	153	79	0.857949	N	0.00112522	195
cel-mir-5546	3p						18	26.4706	N	0.000256379	316
cel-mir-5547	5p						1	50	N	1.42433e-05	691
cel-mir-5551	5p						18	12.1622	N	0.000256378	268
cel-mir-55	5p						2	0.714286	Y	2.84866e-05	703
cel-mir-5592(-1/-2)	3p	9	34.6154	Y	0.00282015	215	4	28.5714	Y	5.69731e-05	545
cel-mir-5592(-1/-2)	5p	8	27.5862	N	0.0025068	277	19	35.8491	N	0.000270622	265
cel-mir-5593(-1/-2)	3p						1	6.66667	Y	1.42433e-05	700
cel-mir-5593(-1/-2)	5p						6	15.3846	N	8.54596e-05	437
cel-mir-5594	3p						2	50	Y	2.84865e-05	548
cel-mir-5595	3p						1	14.2857	N	1.42433e-05	702
cel-mir-56	3p	10	0.188077	N	0.0031335	227	56	0.704224	N	0.000797622	251
cel-mir-56	5p	2	3.44828	Y	0.0006267	375
cel-mir-57	3p	4	10.2564	Y	0.0012534	317	5	1.15741	Y	7.12163e-05	438
cel-mir-57	5p	11	0.24537	N	0.00344685	279	483	8.65281	N	0.0068795	99
cel-mir-58	3p	86	0.274069	N	0.0269481	111	2008	0.062895	N	0.0286005	73
cel-mir-58	5p	67	33.8384	Y	0.0209944	97	79	15.3996	Y	0.00112522	177
cel-mir-60	5p	18	0.444335	N	0.0056403	228	36	1.35644	N	0.000512757	247
cel-mir-61	3p	8	0.423056	N	0.0025068	320	31	0.503165	N	0.000441541	286
cel-mir-61	5p						9	20.4545	Y	0.000128189	382
cel-mir-62	3p	3	0.280112	N	0.00094005	379	3	1.75439	N	4.27298e-05	558
cel-mir-63	3p						12	0.58196	N	0.00017092	319
cel-mir-63	5p	1	1.78571	Y	0.00031335	477	2	0.4662	Y	2.84865e-05	559
cel-mir-64	3p	15	34.8837	Y	0.00470025	173
cel-mir-64	5p	20	0.615385	N	0.006267	190	196	0.817551	N	0.00279168	163
cel-mir-65	3p	5	4.46429	Y	0.00156675	256	1	1.14942	Y	1.42433e-05	715
cel-mir-65	5p	24	0.492409	N	0.0075204	161	42	0.244911	N	0.000598217	219
cel-mir-66	3p	5	33.3333	Y	0.00156675	323	1	3.22581	Y	1.42433e-05	716
cel-mir-66	5p	76	0.672923	N	0.0238145	122	45	0.496142	N	0.000640947	201
cel-mir-67	3p	19	1.81992	N	0.00595365	191	18	33.9623	Y	0.000256379	282
cel-mir-70	3p	3	0.124326	N	0.00094005	479	23	0.957137	N	0.000327595	263
cel-mir-71	3p						1	3.33333	Y	1.42433e-05	719
cel-mir-71	5p	15	0.174764	N	0.00470025	207	71	0.17186	N	0.00101127	181
cel-mir-72	5p	152	1.65307	N	0.0476292	74	791	0.171793	N	0.0112664	83
cel-mir-73	3p	5	0.205508	N	0.00156675	261	1076	0.706553	N	0.0153257	82
cel-mir-74	3p	24	0.293865	N	0.0075204	185	10	0.50454	N	0.000142433	407
cel-mir-75	3p	29	1.40845	N	0.00908715	139	8	1.49813	N	0.000113946	487
cel-mir-76	3p	1	0.769231	N	0.00031335	484
cel-mir-77	3p	50	1.11832	N	0.0156674	115
cel-mir-77	5p	1	12.5	Y	0.00031335	485
cel-mir-78	3p	2	1.01523	N	0.0006267	488	2	3.07692	N	2.84865e-05	571
cel-mir-785	3p						1	2.43902	N	1.42433e-05	729
cel-mir-786	3p	8	10	N	0.0025068	217
cel-mir-787	3p						1	1.5873	N	1.42433e-05	730
cel-mir-788	3p	2	20	Y	0.0006267	384	14	10.8527	N	0.000199406	358
cel-mir-788	5p	98	14.6927	N	0.0307083	83	7	8.2353	Y	9.97029e-05	408
cel-mir-789(-1/-2)	3p	6	9.52381	N	0.0018801	281	11	57.8947	N	0.000156676	336
cel-mir-789(-1/-2)	5p						1	25	Y	1.42433e-05	733
cel-mir-790	3p						1	12.5	Y	1.42433e-05	738
cel-mir-790	5p	1	6.25	N	0.00031335	490
cel-mir-791	3p						9	14.2857	N	0.000128189	360
cel-mir-792	3p						2	12.5	N	2.84865e-05	572
cel-mir-792	5p						1	50	Y	1.42433e-05	742
cel-mir-793	3p	2	2.73973	N	0.0006267	386	2	2.08333	N	2.84865e-05	573
cel-mir-79	3p	73	2.73716	N	0.0228745	88	3	0.369915	N	4.27299e-05	746
cel-mir-795	5p						1	1.19048	N	1.42433e-05	743
cel-mir-796	5p						13	0.209239	N	0.000185163	322
cel-mir-797	5p						1	9.09091	N	1.42433e-05	745
cel-mir-800	3p	4	33.3333	N	0.0012534	329
cel-mir-80	3p	43	0.213921	N	0.013474	143	29	0.169909	N	0.000413054	258
cel-mir-80	5p	1	1.38889	Y	0.00031335	494	5	0.588235	Y	7.12163e-05	441
cel-mir-81	3p	10	0.14043	N	0.0031335	243	35	0.07695	N	0.000498514	264
cel-mir-82	3p	14	0.218613	N	0.0043869	230	57	0.158215	N	0.000811866	225
cel-mir-82	5p	1	33.3333	Y	0.00031335	497
cel-mir-83	3p	6	0.188621	N	0.0018801	286	5	0.606795	N	7.12163e-05	575
cel-mir-83	5p	1	10	Y	0.00031335	499
cel-mir-84	3p	8	42.1053	Y	0.0025068	288	3	60	Y	4.27298e-05	578
cel-mir-84	5p	4	0.156189	N	0.0012534	287
cel-mir-85	3p	25	1.09842	N	0.00783375	149	1	14.2857	N	1.42433e-05	756
cel-mir-86	3p	9	29.0323	Y	0.00282015	220	27	4.28571	Y	0.000384568	279
cel-mir-86	5p	7	0.05849	N	0.00219345	332	12	0.536194	N	0.000170919	385
cel-mir-87	3p	1	1.23457	N	0.00031335	508	4	0.142552	N	5.69731e-05	579
cel-mir-87	5p	1	4.16667	Y	0.00031335	507
cel-mir-90	3p	3	0.164384	N	0.00094005	393	250	8.14863	N	0.00356082	106
cel-mir-90	5p	4	8.69565	Y	0.0012534	289	8	3.05343	Y	0.000113946	352

## Sheet: S6
Supplementary Table 6. The total number of 5'-isomiR reads in combined datasets. % of reads on either arm indicates the percentage of all reads from the arm mapped to 5'-isomiRs.
	5p arm		3p arm
species	#. 5'-isomiR reads	% of reads on 5p	#. 5'-isomiR reads	% of reads on 3p
Human	188129050	0.017824	124060356	0.12287
Mouse	14480413	0.0534689	10676960	0.117864
Drosophila	3132774	0.0266757	10645762	0.0417574
C. elegans	1106347	0.00476885	6233011	0.00417712

## Sheet: S7
Supplementary Table 7. A list of 39 human miRNA hairpins whose arm abundances of 5'-isomiRs from the 3p arms are signifcantly higher than that from the 5p arms. The read counts are based on human psoriasis datasets.
miRNA ID	arm	arm abundance on 5p	arm abundance on 3p	Fold change (3p/5p, log2)	P-value	#. 5'-isomiR reads on 5p	#. 5'-isomiR reads on 3p
hsa-mir-203	3p	1.4674	46.1422	4.25596	9.50408e-11	359	9261212
hsa-mir-140	3p	0.843879	39.4836	4.45652	1.16768e-09	1107	1072944
hsa-mir-126	3p	2.36118	13.7711	2.13574	0.0045006	9769	776502
hsa-mir-199a(-1/-2)	3p	1.07526	26.9835	3.75321	1.0029e-06	7435	724450
hsa-mir-199b	3p	1.2368	27.001	3.64597	1.24442e-06	4336	724009
hsa-mir-142	3p	15.2172	47.4702	1.57957	4.6289e-05	14726	199887
hsa-mir-145	3p	0.771722	47.0416	4.76106	2.20885e-11	8645	21323
hsa-mir-423	3p	0.796247	17.2555	3.34527	0.000107099	2468	24225
hsa-mir-28	3p	1.32486	11.3916	2.41415	0.00475815	2109	19823
hsa-mir-214	3p	9.5103	40.519	1.98197	1.16515e-05	2480	19362
hsa-mir-106b	3p	0.631783	39.8903	4.64724	6.951e-10	2027	9310
hsa-mir-409	3p	0.584226	49.6436	4.99853	4.44399e-12	18	7940
hsa-mir-500a	3p	1.45339	34.1028	3.83874	4.36466e-08	87	7017
hsa-mir-335	3p	8.17608	22.744	1.37161	0.00879672	2162	4693
hsa-mir-505	3p	0.936768	56.7735	4.89868	1.98054e-13	8	5490
hsa-mir-133a(-1/-2)	3p	10	49.8496	2.20873	2.59072e-07	18	4310
hsa-mir-708	3p	0.664701	55.3656	5.08148	2.71676e-13	642	3173
hsa-mir-330	3p	1.38298	48.8336	4.38628	2.14137e-11	13	1863
hsa-mir-495	3p	2.2792	23.9207	2.92593	2.35752e-05	8	1424
hsa-mir-31	3p	0.498811	8.75179	2.70185	0.00665817	279	915
hsa-mir-7-1	3p	1.64253	22.438	3.14886	2.25767e-05	296	832
hsa-mir-320c(-1/-2)	3p	0	7.79992	3.13749	0.00522486	0	814
hsa-mir-377	3p	0.960219	19.6123	3.39442	3.91757e-05	7	698
hsa-mir-324	3p	1.07961	12.207	2.66692	0.00226781	115	578
hsa-mir-323a	3p	1.38889	45.7476	4.29048	1.04008e-10	2	667
hsa-mir-320d(-1/-2)	3p	0	7.36041	3.06357	0.00666756	0	638
hsa-mir-539	3p	10.4261	34.5987	1.63949	0.000315237	115	319
hsa-mir-124-3	3p	7.97101	23.1836	1.43069	0.00642093	11	351
hsa-mir-431	3p	2.9703	45.2668	3.54266	1.12945e-09	9	263
hsa-mir-34b	3p	8.56423	40.4624	2.11608	5.22254e-06	34	210
hsa-mir-137	3p	2.17391	13.884	2.22943	0.00347525	1	158
hsa-mir-433	3p	0	11.1111	3.59826	0.000858126	0	78
hsa-mir-147b	3p	2.62172	18.3673	2.41888	0.000588487	7	63
hsa-mir-133b	3p	0	9.90099	3.44639	0.0016519	0	60
hsa-mir-760	3p	0	35.8696	5.20436	2.10975e-09	0	33

## Sheet: S8
Supplementary Table 8. A list of miRNA families conserved in human and mouse with 5'-isomiRs. Only dominant 5'-isomiRs from one arm are listed. Difference represents arm abundance of the 5'-isomiRs in human minus that in mouse for each conserved miRNA hairpin, while fold change represents the division of arm abundances between human and mouse.
			human		mouse
miRNA family	seed	arm	#. Reads	arm abundance	#. Reads	arm abundance	difference	fold change (log2)
let-7	AGGUAGU	5p	229014	0.82	5670	2.64	-1.81	-1
mir-1	GAAUGUA	3p	1792	0.53	1199	1.43	-0.89	-0.66
mir-10	CCCUGUA	5p	637045	22.7	3618	28.58	-5.88	-0.32
mir-100	CCCGUAG	5p	12149	0.75	343	3.82	-3.08	-1.47
mir-101	UACAGUA	3p	648630	25.72	43108	38.22	-12.5	-0.55
mir-103	CAGCAUU	3p	13422	1.12	887	7.38	-6.26	-1.98
mir-106	ACCGCAC	3p	8383	39.89	136	41.56	-1.67	-0.06
mir-107	CAGCAUU	3p	183	2.69	553	34.09	-31.4	-3.25
mir-122	GAGUGUG	5p	1	1.56	322	6.64	-5.08	-1.58
mir-124	UAAGGCA	3p	330	11.16	166506	26.58	-15.42	-1.18
mir-1247	ACCCGUC	5p	98	3.99	14	2.96	1.03	0.33
mir-125	CUGAGAC	5p	20813	1.68	5498	3.43	-1.75	-0.73
mir-126	GUACCGU	3p	628586	13.77	64530	26.83	-13.06	-0.91
mir-127	GAAGCUC	5p	5199	36.84	2227	33.74	3.1	0.12
mir-128	CAGUGAA	3p	118	1.48	812	2.25	-0.78	-0.39
mir-129	UUUUGCG	5p	26	3.85	127	2.81	1.04	0.35
mir-130	GUGCAAU	3p	1441	1.01	357	1.44	-0.43	-0.28
mir-1306	ACCUCCC	5p	22	2.35	23	17.07	-14.73	-2.43
mir-132	ACAGUCU	3p	638	2.87	701	5.26	-2.39	-0.69
mir-133	UGGUCCC	3p	4336	49.85	51652	23.87	25.98	1.03
mir-134	UGACUGG	5p	151	0.86	61	0.66	0.2	0.17
mir-135	GUAGGGC	3p	56	28.45	43	41.85	-13.4	-0.54
mir-136	UCAUCGU	3p	3500	51.58	19889	52.32	-0.74	-0.02
mir-137	AUUGCUU	3p	124	7.52	7810	13.07	-5.55	-0.72
mir-138	CUGGUGU	5p	26	1.82	1631	1.97	-0.14	-0.07
mir-139	UACAGUG	5p	234	6.68	201	2.39	4.29	1.18
mir-140	CCACAGG	3p	1045003	39.48	81303	33.32	6.17	0.24
mir-141	ACACUGU	3p	4577	0.87	84	2.26	-1.39	-0.8
mir-142	UAGUGUU	3p	221192	47.47	28003	39.65	7.82	0.25
mir-143	UGAGAUG	3p	372536	1.76	635	3.68	-1.92	-0.76
mir-144	AUAUCAU	5p	71428	7.29	129	18.45	-11.16	-1.23
mir-145	UUCCUGG	3p	24005	47.04	543	48	-0.96	-0.03
mir-146	AGAACUG	5p	13234	1.79	360	4.78	-2.99	-1.05
mir-147	GUGUGCG	3p	46	18.37	691	25.51	-7.14	-0.45
mir-148	AGUGCAC	3p	27510	0.8	30	2.63	-1.83	-1.01
mir-149	UGGCUCC	5p	404	0.73	70	4.87	-4.15	-1.77
mir-15	GCAGCAC	5p	1301	0.84	1062	8.6	-7.76	-2.38
mir-150	CCCAACC	5p	2426	4.03	49	1.59	2.44	0.96
mir-151	UCGAGGA	5p	7011	3.4	207	2.8	0.6	0.21
mir-152	AGUGCAU	3p	3258	0.91	154	3.6	-2.69	-1.27
mir-153	GCAUAGU	3p	12	18.05	1714	4.43	13.62	1.81
mir-154	UCAUACA	3p	9	4.13	71	4.28	-0.15	-0.04
mir-155	AAUGCUA	5p	1088	1.23	75	1.62	-0.4	-0.24
mir-16	CACGUAA	5p	7097	1.61	15101	26.24	-24.63	-3.38
mir-17	AAGUGCU	5p	6050	3.12	1381	3.08	0.04	0.01
mir-18	AGGUGCA	5p	172	0.61	536	8.49	-7.89	-2.56
mir-181	CAUUCAA	5p	4759	5.84	2081	19.94	-14.09	-1.61
mir-182	UGGCAAU	5p	6749	0.74	24	9.78	-9.04	-2.63
mir-183	UGGCACU	5p	70424	27.89	3838	46.12	-18.24	-0.71
mir-184	GACGGAG	3p	19	0.59	3	23.33	-22.74	-3.94
mir-185	GAGAGAA	5p	812	0.6	229	2.32	-1.72	-1.05
mir-186	AAGAAUU	5p	6384	2.15	1487	6.62	-4.47	-1.27
mir-187	GUGUCUU	3p	42	3.31	15	16.59	-13.28	-2.03
mir-188	CUCCCAC	3p	52	13.14	26	14.74	-1.6	-0.15
mir-19	UGCAAAU	3p	531	0.68	294	5.41	-4.74	-1.94
mir-190	AUAUGUU	5p	73	0.6	36	10.47	-9.88	-2.85
mir-191	ACGGAAU	5p	49259	4.59	3805	3.42	1.17	0.34
mir-192	GACCUAU	5p	57019	30.84	7281	16.83	14.01	0.84
mir-193	CUGGCCC	3p	8747	4	118	13.92	-9.92	-1.58
mir-194	UAACAGC	5p	249	0.72	1429	1.11	-0.39	-0.29
mir-195	GCAGCAC	5p	950	1.12	1060	4.95	-3.83	-1.49
mir-196	GGUAGUU	5p	1844	0.83	1088	2.74	-1.91	-1.03
mir-199	ACAGUAG	3p	555772	26.98	24373	17.51	9.47	0.6
mir-20	AAGUGCU	5p	4717	0.69	532	1.26	-0.57	-0.42
mir-200	AUACUGC	3p	29773	0.91	213	6.32	-5.42	-1.94
mir-202	UUCCUAU	5p	116	4.51	8	20	-15.49	-1.93
mir-203	GAAAUGU	3p	8999050	46.14	58214	34.85	11.3	0.4
mir-204	CCCUUUG	5p	42	12.95	197	22.66	-9.71	-0.76
mir-205	UUCAUUC	5p	24348	1.07	3495	6.89	-5.81	-1.93
mir-206	GAAUGUA	3p	11	0.6	441	4.15	-3.54	-1.68
mir-21	GCUUAUC	5p	158786	0.73	18523	9.12	-8.39	-2.55
mir-210	CUGUGCG	3p	5596	5.99	390	8.61	-2.62	-0.46
mir-211	CCUUUGU	5p	176	1.76	2	2.02	-4.26	-0.35
mir-212	UAACAGU	3p	29	4.59	38	3.16	1.43	0.43
mir-214	ACAGCAG	3p	17363	40.52	1681	58.41	-17.89	-0.52
mir-215	GACCUAU	5p	298	4.89	184	0.22	4.67	2.27
mir-216	AUCUCAG	5p	13	2.76	7	6.86	-4.1	-1.06
mir-217	UACUGCA	5p	107	7.46	313	37.44	-29.98	-2.18
mir-218	GUGCUUG	5p	420	1.07	843	3.23	-2.16	-1.03
mir-219	AUUGUCC	5p	10	0.94	78	3.51	-2.57	-0.65
mir-22	GCUGCCA	3p	2457	5.1	8703	3.07	2.03	0.58
mir-221	AGCUACA	3p	2956	1.28	31	4.92	-3.64	-1.37
mir-222	CUACAUC	3p	1265	0.91	1885	4.84	-3.93	-1.61
mir-223	UCAGUUU	3p	6912	9.72	945	35.59	-25.87	-1.77
mir-224	AGUCACU	5p	867	1.08	4	1.42	-0.34	-0.22
mir-23	CACAUUG	3p	55653	2.29	1576	11.91	-9.62	-1.97
mir-24	GCUCAGU	3p	32778	0.98	6098	2.35	-1.37	-0.76
mir-25	UUGCACU	3p	2031	0.77	772	1.79	-1.02	-0.65
mir-26	CAAGUAA	5p	32927	1.04	6797	3.65	-2.61	-1.19
mir-27	CACAGUG	3p	25370	1.26	531	50.44	-49.18	-4.51
mir-28	CUAGAUU	3p	18342	11.39	390	16.26	-4.87	-0.48
mir-29	UAGCACC	3p	325603	18.12	36604	11.63	6.5	0.6
mir-296	AGGGCCC	5p	258	17.49	2	1.09	16.4	3.15
mir-299	UGGUUUA	5p	1790	32.27	205	18.22	14.05	0.79
mir-30	UAAACAU	5p	78431	3.33	5968	5.94	-2.61	-0.68
mir-301	GUGCAAU	3p	38	2.01	1481	4.33	-2.33	-0.83
mir-302	AAACGUG	5p	62	25.23	44	33.33	-8.1	-0.39
mir-3064	GGCUGUU	5p	39	23.88	1	50	-26.12	-1.04
mir-3074	UCCUGCU	5p	51	59.2	6	48.08	11.12	0.29
mir-31	CUAUGCC	3p	824	8.75	51	15.79	-7.04	-0.78
mir-32	UAUUGCA	5p	607	3.81	67	1.79	2.02	0.78
mir-320	AAGCUGG	3p	11310	6.19	1044	13.84	-7.65	-1.05
mir-323	CACAUUA	3p	660	44.82	1998	47.18	-2.36	-0.07
mir-324	CACUGCC	5p	4157	12.21	936	22	-9.8	-0.8
mir-326	AUCUGUC	5p	20	37.5	2	25	12.5	0.57
mir-328	GGCCCUC	3p	384	5.05	105	1.89	3.16	1.07
mir-329	CACACCU	3p	200	10	12	4.74	5.27	0.94
mir-33	GCAUUGU	5p	28	0.68	29	4.47	-3.8	-1.71
mir-330	AAAGCAC	3p	1560	58.83	3659	32.96	25.87	0.82
mir-331	CUAGGUA	5p	923	63.83	67	25.9	37.93	1.27
mir-335	AGAGCAA	5p	1489	8.18	3688	6.57	1.61	0.28
mir-338	AGCAUCA	3p	239	2.75	124	4.9	-2.15	-0.65
mir-34	GCAGUGU	5p	1067	2.3	144	13.92	-11.62	-2.18
mir-340	AUAAAGC	5p	134	3.78	709	3.04	0.74	0.24
mir-342	CACACAG	3p	4056	4.32	1504	7.49	-3.17	-0.67
mir-346	CUGUCUG	5p	3	3.66	6	4.19	-0.53	-0.15
mir-362	UCCUUGG	5p	48	0.68	14	0.62	0.06	0.05
mir-363	UUGCACG	3p	5639	18.53	331	44.99	-26.46	-1.24
mir-365	AUGCCCC	3p	786	0.61	55	1.74	-1.12	-0.76
mir-367	UUGCACU	3p	7	55.73	160	50.6	5.13	0.14
mir-369	AAUAAUA	3p	566	4.52	3151	4.96	-0.44	-0.11
mir-370	GCCUGCU	3p	134	6	355	10.12	-4.11	-0.67
mir-375	UGUUCGU	3p	945	4.22	59	6.76	-2.54	-0.57
mir-376	CAUAGAG	3p	675	4.92	157	4.94	-0.02	-0.01
mir-377	AUCACAC	3p	476	19.61	1389	29.08	-9.47	-0.55
mir-378	UGGACUU	3p	390556	5.96	4555	4.85	1.11	0.25
mir-379	GUAGACU	5p	1263	0.99	395	0.52	0.46	0.38
mir-381	UAUACAA	3p	967	2.05	2968	5.39	-3.35	-1.07
mir-382	GUUGUUC	5p	2004	28.27	590	14.85	13.41	0.88
mir-383	AGAUCAG	5p	383	16.63	2311	41.14	-24.51	-1.26
mir-409	GAAUGUU	3p	7335	49.64	1649	40.46	9.19	0.29
mir-410	UAUAACA	3p	44	11.31	318	5.04	6.27	1.03
mir-411	UAGUAGA	5p	17962	40.76	17278	26.84	13.92	0.58
mir-412	UACUUCA	3p	14	51.72	56	33.05	18.68	0.63
mir-421	ACAGACA	3p	297	14.27	49	11.29	2.98	0.31
mir-423	AGCUCGG	3p	22738	17.26	539	10.85	6.4	0.62
mir-425	UGACACG	5p	29321	14.59	375	58.58	-43.98	-1.93
mir-431	UGCAGGU	3p	318	45.27	1369	49.36	-4.09	-0.12
mir-449	GGCAGUG	5p	60	48.41		5.6	42.81	2.9
mir-450	UUGCGAU	5p	27	0.84	61	1.16	-0.32	-0.23
mir-451	ACCGUUA	5p	62328	0.58	29523	16.01	-15.43	-3.43
mir-452	GUUUGCA	5p	83257	20.03		17.36	2.67	0.2
mir-455	UGCAGUC	3p	4572	22.9	1335	67.86	-44.96	-1.53
mir-483	ACUCCUC	3p	126	31.75	2399	36.4	-4.65	-0.19
mir-485	GUCAUAC	3p	171	8.99		42.9	-33.91	-2.14
mir-487	CGUACAG	3p	1571	39.75	75	6.67	33.08	2.41
mir-490	ACCUGGA	3p	2	8.79	3	8.66	0.13	0.02
mir-491	GGGGAAC	5p	524	32.79	12	7.46	25.33	2
mir-493	GUACAUG	5p	62	0.7	3	7.78	-7.09	-2.37
mir-494	AAACAUA	3p	74	0.54	41	7.43	-6.89	-2.45
mir-495	ACAAACA	3p	1276	23.92	643	7.41	16.52	1.57
mir-496	GUAUUAC	3p	334	59.71	3784	24.4	35.31	1.26
mir-497	GCAGCAC	5p	4605	6.18	2009	8.17	-1.98	-0.35
mir-499	AAGACUU	5p	7	1.79	766	6.12	-4.33	-1.35
mir-501	UGCACCC	3p	165	3.86	79	1.44	2.42	0.99
mir-504	ACCCUGG	5p	546	43.22	136	32.14	11.07	0.42
mir-505	UCAACAC	3p	4180	56.77	138	33.73	23.04	0.73
mir-532	UGCCUUG	5p	4794	4.85	123	4.59	0.26	0.07
mir-539	UACAAGG	3p	251	34.6	64	61.79	-27.19	-0.82
mir-542	UGUGACA	3p	3395	20.49	156	1.18	19.31	3.3
mir-543	AGUUGCC	5p	160	55.92		57.65	-1.73	-0.04
mir-582	ACAGUUG	5p	1125	30.38	1694	43.38	-13	-0.5
mir-592	UUGUGUC	5p	29	10.42		37.66	-27.23	-1.76
mir-598	CGUCAUC	3p	122	1.51	74	1.87	-0.36	-0.19
mir-615	GAGCCUG	3p	46	1.72	5	2.23	-0.52	-0.25
mir-652	UGGCGCC	3p	326	1.43	38	3.26	-1.83	-0.81
mir-653	UGAAACA	5p	2605	0.91	415	2.16	-1.24	-0.72
mir-665	CAGGAGG	3p	6	0.77	1275	18.21	-17.44	-3.44
mir-668	UGUCACU	3p	12	44.57	205	19.15	25.41	1.18
mir-671	GAAGCCC	5p	46	0.54	23	0.95	-0.4	-0.33
mir-675	GUAUGCC	3p	62	10.05	1021	41.47	-31.42	-1.94
mir-7	GACUAGU	5p	182	1.85	2689	54.46	-52.61	-4.28
mir-708	ACUAGAC	3p	2558	55.37	1064	59.25	-3.89	-0.1
mir-744	CGGGGCU	5p	2585	2.23	432	2.46	-0.23	-0.1
mir-758	UGUGACC	3p	8	0.68	8	0.84	-0.16	-0.13
mir-760	CGGCUCU	3p	33	35.87	49	31.03	4.84	0.2
mir-873	GCAGGAA	5p	208	16.65	1177	39.06	-22.4	-1.18
mir-874	GCCCUGG	3p	713	5.53	79	5.37	0.16	0.04
mir-877	AGAGGAG	5p	106	2.34	5	7.69	-5.36	-1.38
mir-9	AAAGCUA	3p	732	52.2	56331	51.07	1.13	0.03
mir-92	UUGCACU	3p	15085	2.35	565	1.43	0.92	0.47
mir-93	AAGUGCU	5p	7558	1.21	995	1.9	-0.69	-0.39
mir-96	UGGCACU	5p	249	0.59	93	23.77	-23.18	-3.97
mir-98	AGGUAGU	5p	1112	0.79	154	1.83	-1.05	-0.67
mir-99	AACCCGU	5p	18886	2.95	600	3.42	-0.47	-0.16

## Sheet: S9
Supplementary Table 9. Effect of miRNAs and 5’-isomiRs on different sets of genes including exclusive target genes of miRNAs or 5’-isomiRs, and common genes targeted by both miRNAs and 5’-isomiRs. #. indicates the number of mRNAs in the specific set of targets. Targets were categorized into three subtypes, namely 8mer, 7mer-m8 and 7mer-1A targets (see explanation in the main text). Statistical te…
			p-value from K-S test
miRNA	seed	#.	8mer	7mer-m8	7mer-1A	note
mmu-miR-142-3p
exclusive targets of miRNA	GUAGUGU	38	4.1406e-07	0.00013097	0.00020589	GSE42325, knockout of murine dendritic cell
exclusive targets of 5'-isomiR	UAGUGUU	89	5.0102e-08	5.609e-07	0.0463
common targets		201	8.6506e-13	1.4829e-11	0.0083
mmu-miR-223-3p
exclusive targets of miRNA	GUCAGUU	52	3.5244e-09	0.2083	0.0249	GSE22004, knockout of murine neutrophils
exclusive targets of 5'-isomiR	UCAGUUU	105	0.0008525	0.4433	0.1675
common targets		144	4.8564e-10	1.9966e-07	0.0173

## Sheet: S10
Supplementary Table 10. Eighteen differentially expressied 5'-isomiRs in human skin. Normalized reads are listed for psoriasis involved (PP), psoriasis uninvolved (PN) and normal skins (NN).
ID	arm	5'-shifted nucleotide	Normalized no. reads			Fold change			Chi-square P-value
			PP	PN	NN	PP/NN	PP/PN	PN/NN
hsa-mir-31.iso1	3p	+1	694.013	18.9076	10.9407	63.434	36.7056	1.72818	5.85546e-16
hsa-mir-455.iso1	3p	-1	2711.68	563.025	481.392	5.633	4.81626	1.16958	0
hsa-mir-146a.iso1	5p	-1	4294.59	1510.5	1101.73	3.89804	2.84315	1.37103	0
hsa-mir-21.iso1	5p	+1	93943.1	20802.5	28387.9	3.30927	4.51595	0.732796	0
hsa-mir-944.iso1	3p	-1	2936.55	864.496	964.972	3.04315	3.39683	0.895877	1.13915e-18
hsa-mir-378a.iso1	3p	+1	206611	92591.4	71843.3	2.87585	2.23142	1.2888	0
hsa-mir-1307.iso1	3p	+1	3367.77	1212.19	1329.3	2.5335	2.77827	0.911899	0.000210525
hsa-mir-155.iso1	5p	+1	428.578	161.765	169.581	2.52727	2.64939	0.953908	3.32502e-26
hsa-mir-223.iso1	3p	+1	3433.91	1656.51	1369.78	2.50691	2.07298	1.20933	6.73252e-05
hsa-mir-142.iso1	3p	+1	63264.6	19933.8	28092.5	2.25201	3.17373	0.709579	0
hsa-mir-7.iso1	3p	+1	373.903	185.924	176.146	2.12269	2.01105	1.05552	0.000339714
hsa-mir-203.iso1	3p	+1	3.72815e+06	1.91918e+06	1.82879e+06	2.03859	1.94258	1.04942	0
hsa-mir-628.iso1	3p	-1	92.5939	245.798	192.557	-2.07958	-2.65459	1.2765	1.35986e-13
hsa-mir-10a.iso1	5p	+1	131798	194268	295988	-2.24577	-1.47398	-1.52361	3.2601e-12
hsa-mir-181a.iso1	5p	+1	970.031	1255.25	2390.55	-2.4644	-1.29403	-1.90444	0.00054
hsa-mir-375.iso1	3p	+1	158.732	373.95	444.193	-2.79838	-2.35585	-1.18784	1.31414e-05
hsa-mir-486.iso1	5p	+1	264.554	486.345	797.579	-3.0148	-1.83836	-1.63994	1.48677e-05
hsa-mir-100.iso1	5p	+1	1566.16	2860.3	5351.11	-3.41671	-1.82631	-1.87082	4.98729e-06

[truncated: 3 more sheets: S11, S12, S13]
